# Supplementary material for: Intelligent surgical workflow recognition for endoscopic submucosal dissection with real-time animal study
Source: Nat Commun. 2023 Oct 21;14:6676. doi: 10.1038/s41467-023-42451-8 (PMC10590425; doi:10.1038/s41467-023-42451-8)
Supplement: Supplementary file 4 — Source Data [file 41467_2023_42451_MOESM4_ESM.xlsx]

## Sheet: Figure 1 
Case	marking	injection	dissection	idle
Devlopmental 01	122	1268	4404	5072
Devlopmental 02	0	434	4151	3290
Devlopmental 03	97	296	4055	3027
Devlopmental 04	1	779	4308	3144
Devlopmental 05	92	551	3858	3043
Devlopmental 06	0	482	2778	1999
Devlopmental 07	0	477	2695	2105
Devlopmental 08	0	476	2163	965
Devlopmental 09	63	104	647	1482
Devlopmental 10	106	268	1375	1277
Devlopmental 11	110	266	1349	1315
Devlopmental 12	0	261	1487	933
Devlopmental 13	161	444	4303	2453
Devlopmental 14	121	399	3356	973
Devlopmental 15	72	126	695	568
Devlopmental 16	0	602	2824	1119
Devlopmental 17	268	1117	4884	2712
Devlopmental 18	0	140	2850	2086
Devlopmental 19	190	652	2092	2279
Devlopmental 20	216	423	1547	703
Devlopmental 21	106	250	1938	770
Devlopmental 22	165	418	1672	1325
Devlopmental 23	96	77	1125	451
Devlopmental 24	279	143	3334	694
Devlopmental 25	261	173	4148	2180
Devlopmental 26	71	170	1656	1123
Devlopmental 27	193	175	1533	659
Devlopmental 28	131	105	880	708
Devlopmental 29	0	38	1713	997
Devlopmental 30	0	222	1029	940
Devlopmental 31	266	525	4051	2209
Devlopmental 32	87	202	1524	738
Devlopmental 33	161	292	2874	1406
Devlopmental 34	121	147	1759	1415
Devlopmental 35	157	141	3170	2040
Devlopmental 36	105	131	2729	809
Devlopmental 37	56	59	743	752
Devlopmental 38	77	140	2315	1384
Devlopmental 39	85	115	1044	697
Devlopmental 40	0	286	2922	1313
Devlopmental 41	0	30	470	675
Devlopmental 42	0	214	1981	533
Devlopmental 43	130	179	1687	1337
Devlopmental 44	0	47	3585	1317
Devlopmental 45	106	67	1567	745
Devlopmental 46	290	379	3358	1463
Devlopmental 47	117	164	1208	832
External 01	211	31	12812	1374
External 02	362	582	4837	3989
External 03	254	458	3287	2937
External 04	478	834	5564	6654
External 05	186	245	2067	1350
External 06	217	327	2545	1873
External 07	765	453	3860	3439
External 08	288	424	6282	3388
External 09	172	1132	6289	5520
External 10	418	1267	5556	3000
External 11	0	96	724	3048
External 12	148	331	2232	2943
External 13	1065	146	4115	2376
External 14	247	311	1574	2065
External 15	0	489	2721	2707

## Sheet: Figure 2 
Case	Frame	Annotation	Prediction	Idle	Marking	Injection	Dissection
1	1	idle	idle	2.76846	-2.20444	-0.347169	-0.215733
1	2	idle	idle	2.76364	-2.2107	0.00497705	-0.513384
1	3	idle	idle	2.69316	-2.17204	-0.564946	-0.0163514
1	4	idle	idle	2.67013	-2.28258	-0.36014	-0.109097
1	5	idle	idle	2.75572	-2.35525	-0.359436	-0.0884016
1	6	idle	idle	2.75917	-1.6917	-0.241306	-0.675619
1	7	idle	idle	2.7634	-1.80729	-0.403012	-0.442793
1	8	idle	idle	2.71259	-2.16819	-0.361395	-0.219985
1	9	idle	idle	2.73745	-1.95321	-0.606698	-0.126568
1	10	idle	idle	2.69497	-1.99074	-0.648733	-0.029111
1	11	idle	idle	2.5647	-1.67177	-0.583033	-0.258233
1	12	idle	idle	2.5906	-1.57067	-0.205569	-0.708068
1	13	idle	idle	2.5441	-1.36891	-0.217268	-0.847522
1	14	idle	idle	2.40777	-1.18585	-0.172029	-0.931223
1	15	idle	idle	2.27884	-0.622909	-0.817699	-0.739792
1	16	idle	idle	2.40332	-0.814792	-0.403828	-1.04394
1	17	idle	idle	2.45212	-1.92001	-0.514971	0.0217918
1	18	idle	idle	2.18644	-0.421208	-0.194818	-1.3922
1	19	idle	idle	2.51062	-0.926289	-0.678053	-0.78851
1	20	idle	idle	2.65386	-1.42735	-0.410389	-0.708025
1	21	idle	idle	2.37255	-0.966994	-0.0118203	-1.22954
1	22	idle	idle	2.36763	-0.869672	0.240854	-1.52406
1	23	idle	idle	2.37674	-1.38471	-0.166072	-0.697388
1	24	idle	idle	2.60904	-1.49433	-0.185455	-0.792868
1	25	idle	idle	2.19685	-0.782223	0.192263	-1.41932
1	26	idle	idle	2.68542	-1.5941	-0.177341	-0.776941
1	27	idle	idle	2.66219	-1.88591	-0.443205	-0.256531
1	28	idle	idle	2.67267	-1.50822	-0.235919	-0.792534
1	29	idle	idle	2.14475	-0.2407	0.0240376	-1.70457
1	30	idle	idle	2.39365	-1.02198	-0.131053	-1.07475
1	31	idle	idle	2.56495	-1.03317	-0.427858	-0.95147
1	32	idle	idle	2.09794	-0.299767	-0.0957806	-1.5058
1	33	idle	idle	2.22592	-0.556517	0.0551011	-1.50921
1	34	idle	idle	2.64236	-1.2477	-0.556692	-0.72262
1	35	idle	idle	2.08043	0.0808271	-0.559703	-1.41954
1	36	idle	idle	2.55685	-1.13474	-0.534576	-0.755089
1	37	idle	idle	2.2246	-0.847829	-0.04892	-1.15475
1	38	idle	idle	2.61748	-1.2612	-0.553926	-0.682568
1	39	idle	idle	2.57429	-1.17504	-0.160983	-1.07796
1	40	idle	idle	2.4441	-1.41016	-0.344222	-0.573805
1	41	idle	idle	2.1166	-1.19244	0.475355	-1.23303
1	42	idle	idle	2.42041	-1.72204	0.00464928	-0.592291
1	43	idle	idle	2.489	-0.849562	-0.505803	-0.989693
1	44	idle	idle	2.60984	-1.32157	-0.381157	-0.78782
1	45	idle	idle	2.54338	-1.02677	-0.283231	-1.0819
1	46	idle	idle	2.39393	-0.97166	-0.223317	-1.05434
1	47	idle	idle	2.22877	-0.18723	-0.598732	-1.26872
1	48	idle	idle	2.48015	-1.19797	-0.319544	-0.83262
1	49	idle	idle	2.487	-1.37228	0.166997	-1.11836
1	50	idle	idle	2.42367	-0.923797	0.0202223	-1.33385
1	51	idle	idle	2.21091	-0.597921	0.0488466	-1.46205
1	52	idle	idle	2.48818	-1.17195	-0.293936	-0.881853
1	53	idle	idle	2.58131	-1.49938	-0.069059	-0.877554
1	54	idle	idle	2.61192	-1.54796	-0.131608	-0.796738
1	55	idle	idle	2.47886	-1.56037	-0.119632	-0.675794
1	56	idle	idle	2.61156	-1.7261	-0.164596	-0.608185
1	57	idle	idle	2.65734	-1.80559	-0.00244607	-0.735349
1	58	idle	idle	2.6724	-1.7047	-0.0211447	-0.821225
1	59	idle	idle	2.48651	-1.52003	-2.6392e-05	-0.8368
1	60	idle	idle	2.4816	-1.53055	0.0265846	-0.843317
1	61	idle	idle	2.72698	-1.67984	-0.395539	-0.552126
1	62	idle	idle	2.73805	-1.73294	-0.413053	-0.505774
1	63	idle	idle	2.74333	-1.98025	-0.80014	0.0792056
1	64	idle	idle	2.67104	-1.38614	-0.510498	-0.659286
1	65	idle	idle	2.61148	-1.35877	-0.472398	-0.673723
1	66	idle	idle	2.64043	-1.24743	-0.537346	-0.734876
1	67	idle	idle	2.57308	-1.59385	-0.244956	-0.625685
1	68	idle	idle	2.52754	-1.60061	-0.397311	-0.436983
1	69	idle	idle	2.57372	-1.10734	-0.781507	-0.587961
1	70	idle	idle	2.74249	-1.67845	-0.583834	-0.394155
1	71	idle	idle	2.69469	-1.41467	-0.654539	-0.527642
1	72	idle	idle	2.67742	-1.60023	-0.56248	-0.428969
1	73	idle	idle	2.66072	-1.43238	-0.430912	-0.680134
1	74	idle	idle	2.73826	-1.60558	-0.636442	-0.411447
1	75	idle	idle	2.71408	-1.50477	-0.590948	-0.520909
1	76	idle	idle	2.555	-1.21005	-0.152726	-1.03984
1	77	idle	idle	2.68163	-1.37252	-0.499019	-0.684845
1	78	idle	idle	2.66572	-1.3565	-0.509622	-0.685727
1	79	idle	idle	2.72902	-1.52399	-0.632825	-0.467517
1	80	idle	idle	2.71219	-1.45249	-0.560056	-0.587646
1	81	idle	idle	2.73508	-1.61603	-0.501687	-0.515441
1	82	idle	idle	2.69564	-1.40324	-0.550433	-0.626602
1	83	idle	idle	2.54869	-1.23399	-0.562654	-0.637239
1	84	idle	idle	2.66566	-1.22385	-0.694133	-0.627321
1	85	idle	idle	2.71616	-1.58536	-0.559555	-0.476591
1	86	idle	idle	2.64686	-1.28752	-0.713743	-0.538515
1	87	idle	idle	2.7259	-1.50962	-0.669824	-0.451206
1	88	idle	idle	2.74511	-1.58975	-0.813966	-0.265138
1	89	idle	idle	2.70591	-1.40802	-0.829254	-0.383287
1	90	idle	idle	2.70605	-1.41313	-0.788945	-0.404271
1	91	idle	idle	2.63976	-1.38631	-0.844504	-0.321759
1	92	idle	idle	2.62795	-1.34034	-0.451535	-0.711179
1	93	idle	idle	2.63414	-1.24985	-0.581188	-0.684231
1	94	idle	idle	2.715	-1.43401	-0.682908	-0.495865
1	95	idle	idle	2.48074	-0.766525	-0.617695	-0.952288
1	96	idle	idle	2.65049	-1.29982	-0.66845	-0.568743
1	97	idle	idle	2.56655	-1.23843	-0.470515	-0.731414
1	98	idle	idle	2.70526	-1.4072	-0.617441	-0.565121
1	99	idle	idle	2.53373	-0.904497	-0.352397	-1.11833
1	100	idle	idle	2.49434	-1.45699	-0.113588	-0.788009
1	101	idle	idle	2.70217	-1.42056	-0.499959	-0.657852
1	102	idle	idle	2.73204	-1.56288	-0.614953	-0.460432
1	103	idle	idle	2.65644	-1.2637	-0.576041	-0.686185
1	104	idle	idle	2.52785	-1.64699	-0.580304	-0.221766
1	105	idle	idle	2.68944	-1.94433	-0.543873	-0.129849
1	106	idle	idle	2.53265	-1.62165	-0.368826	-0.453427
1	107	idle	idle	2.66984	-1.56106	-0.636876	-0.383211
1	108	idle	idle	2.64074	-1.44542	-0.317514	-0.758948
1	109	idle	idle	2.72226	-1.58254	-0.593701	-0.455951
1	110	idle	idle	2.13511	-0.0607625	-0.654797	-1.26016
1	111	idle	idle	2.5949	-1.07165	-0.527017	-0.859144
1	112	idle	idle	2.63893	-1.41857	-0.632793	-0.490914
1	113	idle	idle	2.71248	-1.47676	-0.623343	-0.513747
1	114	idle	idle	2.63319	-1.15593	-0.505576	-0.833519
1	115	idle	idle	2.6822	-1.34782	-0.501502	-0.709456
1	116	idle	idle	2.70645	-1.40562	-0.625895	-0.566848
1	117	idle	idle	2.71715	-1.42359	-0.73907	-0.454755
1	118	idle	idle	2.53376	-0.925996	-0.91931	-0.569805
1	119	idle	idle	2.74235	-1.57138	-0.790645	-0.291
1	120	idle	idle	2.68054	-1.35517	-0.613021	-0.600962
1	121	idle	idle	2.54538	-0.879024	-0.837266	-0.707759
1	122	idle	idle	2.68893	-1.28713	-0.724394	-0.564517
1	123	idle	idle	2.68725	-1.40773	-0.56347	-0.605496
1	124	idle	idle	2.66808	-1.34651	-0.4924	-0.705511
1	125	idle	idle	2.69802	-1.42252	-0.516373	-0.633327
1	126	idle	idle	2.71284	-1.42112	-0.614299	-0.561118
1	127	idle	idle	2.72943	-1.51591	-0.615904	-0.492533
1	128	idle	idle	2.71254	-1.44569	-0.531793	-0.615191
1	129	idle	idle	2.68398	-1.32376	-0.512221	-0.723201
1	130	idle	idle	2.68803	-1.333	-0.564177	-0.672838
1	131	idle	idle	2.72145	-1.46795	-0.612456	-0.535088
1	132	idle	idle	2.73265	-1.54509	-0.63776	-0.456733
1	133	idle	idle	2.70896	-1.38662	-0.635359	-0.575698
1	134	idle	idle	2.72491	-1.46003	-0.660572	-0.499805
1	135	idle	idle	2.711	-1.4061	-0.650931	-0.544984
1	136	idle	idle	2.7232	-1.46424	-0.672348	-0.485651
1	137	idle	idle	2.71276	-1.41269	-0.684626	-0.514326
1	138	idle	idle	2.72867	-1.47552	-0.694687	-0.45619
1	139	idle	idle	2.73114	-1.49938	-0.69579	-0.438145
1	140	idle	idle	2.73216	-1.51309	-0.689596	-0.435214
1	141	idle	idle	2.71497	-1.40442	-0.71356	-0.493934
1	142	idle	idle	2.71407	-1.39617	-0.733827	-0.479355
1	143	idle	idle	2.73744	-1.50969	-0.756223	-0.374037
1	144	idle	idle	2.69689	-1.33253	-0.710438	-0.544483
1	145	idle	idle	2.67562	-1.21333	-0.782785	-0.564872
1	146	idle	idle	2.71615	-1.40217	-0.770844	-0.442045
1	147	idle	idle	2.72762	-1.48253	-0.703098	-0.443717
1	148	idle	idle	2.72499	-1.44722	-0.690933	-0.480452
1	149	idle	idle	2.73096	-1.48071	-0.711655	-0.436708
1	150	idle	idle	2.72218	-1.43338	-0.758883	-0.429732
1	151	idle	idle	2.71994	-1.43436	-0.718364	-0.462887
1	152	idle	idle	2.67445	-1.28056	-0.563307	-0.702687
1	153	idle	idle	2.67096	-1.2443	-0.658351	-0.645327
1	154	idle	idle	2.67529	-1.24407	-0.620845	-0.686279
1	155	idle	idle	2.61267	-1.05963	-0.601778	-0.818209
1	156	idle	idle	2.67621	-1.25441	-0.623405	-0.676787
1	157	idle	idle	2.59825	-1.02977	-0.57248	-0.859446
1	158	idle	idle	2.53766	-0.763346	-0.777227	-0.856592
1	159	idle	idle	2.67273	-1.24984	-0.561193	-0.732554
1	160	idle	idle	2.63994	-1.11395	-0.64584	-0.750989
1	161	idle	idle	2.37625	-0.46419	-0.797058	-0.969108
1	162	idle	idle	2.5636	-0.832197	-0.600465	-0.973611
1	163	idle	idle	2.61928	-1.0686	-0.616964	-0.800143
1	164	idle	idle	2.31666	-0.320814	-0.603951	-1.22309
1	165	idle	idle	2.47017	-0.656844	-0.48667	-1.15007
1	166	idle	idle	2.53547	-0.77419	-0.559388	-1.04033
1	167	idle	idle	2.54017	-0.806321	-0.529618	-1.04935
1	168	idle	idle	2.47508	-0.718947	-0.390615	-1.19193
1	169	idle	idle	2.18225	0.00542211	-0.505752	-1.48206
1	170	idle	idle	1.8979	0.315704	-0.499811	-1.55335
1	171	idle	idle	2.35588	-0.476964	-0.422554	-1.27971
1	172	idle	idle	2.04104	-0.0272658	-0.983002	-0.919814
1	173	idle	idle	2.02978	0.229078	-0.344233	-1.69617
1	174	idle	idle	2.25389	-0.25282	-0.327729	-1.47698
1	175	idle	idle	2.09828	0.0361914	-0.220447	-1.70002
1	176	idle	idle	2.10982	0.0898954	-0.401606	-1.59362
1	177	idle	idle	2.40351	-0.559784	-0.1011	-1.53007
1	178	idle	idle	2.43072	-0.644891	-0.111068	-1.47223
1	179	idle	idle	2.4186	-0.629053	-0.0784653	-1.50593
1	180	idle	idle	2.47093	-0.694764	-0.239552	-1.34443
1	181	idle	idle	2.36412	-0.482424	-0.0896007	-1.58171
1	182	idle	idle	2.61023	-1.07523	-0.268141	-1.10025
1	183	idle	idle	2.56091	-0.951215	-0.174368	-1.25403
1	184	idle	idle	2.56693	-1.01316	-0.123679	-1.24658
1	185	idle	idle	2.58067	-1.06106	-0.0819359	-1.25699
1	186	idle	idle	2.54427	-1.01368	-0.0377356	-1.31172
1	187	idle	idle	2.48524	-0.851141	-0.0376537	-1.40277
1	188	idle	idle	2.56979	-1.05934	-0.119293	-1.21585
1	189	idle	idle	2.35703	-0.641653	0.211821	-1.7097
1	190	idle	idle	2.49205	-0.925843	0.0955964	-1.46449
1	191	idle	idle	2.5295	-1.11364	0.195827	-1.41861
1	192	idle	idle	2.5351	-1.09136	0.128459	-1.38423
1	193	idle	idle	2.53527	-1.12875	0.210706	-1.4233
1	194	idle	idle	2.5106	-1.07543	0.235967	-1.47456
1	195	idle	idle	2.62992	-1.2182	-0.122135	-1.12351
1	196	idle	idle	2.65098	-1.25656	-0.226886	-1.01232
1	197	idle	idle	2.64401	-1.21798	-0.221178	-1.04497
1	198	idle	idle	2.53128	-1.13889	0.266048	-1.45711
1	199	idle	idle	2.66371	-1.27051	-0.292715	-0.949976
1	200	idle	idle	2.57625	-1.14063	-0.00158592	-1.25904
1	201	idle	idle	2.64974	-1.24314	-0.235504	-1.01113
1	202	idle	idle	2.59213	-1.13111	-0.022218	-1.26076
1	203	idle	idle	2.66245	-1.29927	-0.257239	-0.955967
1	204	idle	idle	2.66239	-1.33089	-0.203698	-0.975281
1	205	idle	idle	2.62727	-1.23493	-0.152365	-1.08044
1	206	idle	idle	2.64118	-1.29738	-0.0956846	-1.0849
1	207	marking	idle	2.38666	-0.724526	0.036817	-1.50434
1	208	marking	idle	1.5232	0.465206	-1.1695	-0.861321
1	209	marking	marking	1.06502	2.04525	-1.35506	-1.84265
1	210	marking	marking	1.14553	1.79252	-1.51741	-1.54374
1	211	marking	marking	0.950373	2.38789	-1.52122	-1.99416
1	212	marking	marking	0.909891	2.40396	-1.56096	-1.95407
1	213	marking	marking	0.884904	2.58744	-1.60173	-2.09574
1	214	marking	marking	0.876504	2.60757	-1.61948	-2.09965
1	215	marking	marking	0.86691	2.67046	-1.63406	-2.14741
1	216	marking	marking	0.857506	2.70794	-1.65831	-2.16255
1	217	marking	marking	1.4673	1.66306	-1.2483	-1.83958
1	218	marking	idle	1.93533	0.86126	-1.04637	-1.60001
1	219	marking	idle	1.8755	0.793461	-0.953818	-1.55438
1	220	marking	idle	1.89691	0.93765	-1.11002	-1.56656
1	221	marking	idle	2.19671	0.244386	-0.893664	-1.35009
1	222	marking	idle	1.95469	0.666133	-0.903822	-1.54729
1	223	marking	idle	1.994	0.753131	-0.978685	-1.59678
1	224	marking	marking	0.899019	2.59678	-1.63092	-2.09402
1	225	marking	marking	0.893991	2.60799	-1.63251	-2.10066
1	226	marking	marking	0.841318	2.55251	-1.47272	-2.10389
1	227	marking	marking	0.863009	2.66397	-1.62913	-2.14321
1	228	marking	marking	0.850119	2.72723	-1.66249	-2.18004
1	229	marking	marking	0.984823	2.61345	-1.54396	-2.19978
1	230	marking	marking	1.25451	2.20621	-1.26423	-2.20643
1	231	marking	marking	0.84114	2.76478	-1.6789	-2.20404
1	232	marking	marking	0.831533	2.78211	-1.70002	-2.20667
1	233	marking	marking	0.816522	2.7856	-1.71263	-2.19357
1	234	marking	marking	0.838686	2.79888	-1.70147	-2.22209
1	235	marking	marking	0.807988	2.77404	-1.71062	-2.17953
1	236	marking	marking	0.815525	2.80229	-1.71352	-2.21059
1	237	marking	marking	0.698282	2.51836	-1.25357	-2.19707
1	238	marking	marking	0.854864	2.73837	-1.62669	-2.21168
1	239	marking	marking	0.838113	2.77635	-1.67157	-2.21674
1	240	marking	marking	0.811031	2.81268	-1.71717	-2.21688
1	241	marking	marking	0.887132	2.76854	-1.61351	-2.26578
1	242	marking	marking	1.06687	2.52165	-1.5071	-2.17571
1	243	marking	marking	0.85985	2.55069	-1.68488	-1.99662
1	244	marking	idle	1.17049	0.943981	-1.88142	-0.550585
1	245	marking	marking	1.22183	2.20116	-1.35731	-2.06539
1	246	marking	idle	1.33322	1.22923	-0.360037	-2.13339
1	247	marking	marking	1.53361	1.65512	-1.18756	-1.94127
1	248	marking	idle	1.3425	1.12301	-1.88349	-0.795623
1	249	marking	marking	1.17027	1.70896	-1.84291	-1.27514
1	250	marking	idle	1.63236	-0.546208	-1.91646	0.572922
1	251	marking	idle	1.81144	-1.08352	-2.15469	1.16107
1	252	marking	idle	2.23384	-0.270044	-1.80904	-0.112431
1	253	marking	idle	1.70198	-0.569482	-2.20329	0.785276
1	254	marking	idle	2.00077	-1.41091	-2.27175	1.42877
1	255	marking	idle	2.22893	-0.640229	-1.67943	0.0780723
1	256	marking	idle	1.8864	0.0559109	-1.50698	-0.46432
1	257	marking	idle	1.79126	0.63357	-1.5937	-0.83812
1	258	marking	idle	1.6432	-0.257282	-2.21106	0.520274
1	259	marking	idle	1.9718	0.157616	-1.58509	-0.521118
1	260	marking	dissection	1.63335	-2.2631	-2.16632	2.37103
1	261	marking	idle	2.16938	-0.446473	-1.50091	-0.184498
1	262	marking	dissection	1.66986	-2.29937	-2.22303	2.43807
1	263	marking	idle	1.80525	-0.575949	-2.27156	0.763824
1	264	marking	dissection	1.94262	-2.3965	-2.37545	2.47425
1	265	marking	idle	1.91876	-0.599816	-2.3565	0.781912
1	266	marking	dissection	1.81249	-2.47075	-2.34471	2.59451
1	267	marking	dissection	1.88335	-2.67844	-2.394	2.78433
1	268	marking	dissection	2.02979	-2.64712	-2.45662	2.71158
1	269	marking	dissection	2.00384	-2.71249	-2.42387	2.76079
1	270	marking	idle	2.47182	-2.31672	-2.62936	2.29062
1	271	marking	dissection	2.21398	-2.4668	-2.50974	2.45723
1	272	marking	idle	2.27194	-2.13442	-2.54834	2.15182
1	273	marking	idle	2.41851	-1.48527	-2.61674	1.53934
1	274	marking	idle	2.08912	-0.49412	-2.56011	0.740477
1	275	marking	idle	2.28907	-0.748115	-2.35872	0.754828
1	276	marking	idle	2.38328	-1.42622	-2.58776	1.49773
1	277	marking	idle	1.63736	0.72156	-2.2513	-0.364516
1	278	marking	idle	1.65185	0.87242	-2.25822	-0.492463
1	279	marking	idle	2.10861	-0.00845756	-2.33203	0.172161
1	280	marking	idle	2.38103	-0.824009	-2.08745	0.508224
1	281	marking	idle	2.03409	-1.2478	-2.37804	1.35661
1	282	marking	idle	1.71833	0.526458	-2.31418	-0.174693
1	283	marking	idle	2.03889	-0.600701	-2.44152	0.797091
1	284	marking	idle	1.92019	-0.715969	-2.41533	0.94364
1	285	marking	idle	1.89362	-0.430948	-2.4499	0.702877
1	286	marking	idle	1.98677	0.391755	-2.30866	-0.158185
1	287	marking	idle	1.90592	0.640398	-2.20796	-0.406707
1	288	marking	idle	1.48405	1.44276	-1.98433	-1.10976
1	289	marking	idle	1.80647	0.665748	-1.94597	-0.569936
1	290	marking	marking	1.43835	1.54225	-1.81947	-1.27103
1	291	marking	idle	2.20692	-0.278181	-1.83162	-0.0650954
1	292	marking	idle	1.98511	0.579125	-1.66852	-0.869527
1	293	marking	idle	2.19559	0.038023	-1.65919	-0.506206
1	294	marking	idle	2.12009	0.193467	-1.308	-0.908433
1	295	marking	marking	1.43627	1.68444	-1.61385	-1.5505
1	296	marking	idle	1.64136	0.618567	-0.274074	-1.8687
1	297	marking	idle	1.50069	1.30696	-1.40001	-1.43072
1	298	marking	idle	2.00271	0.257421	-0.57467	-1.53219
1	299	marking	marking	0.915	2.23145	-1.35414	-1.93254
1	300	marking	idle	1.48023	1.24607	-0.560621	-2.0882
1	301	marking	idle	1.54408	-0.0267868	-1.30544	-0.340944
1	302	marking	marking	1.22218	1.41858	-0.474621	-2.12868
1	303	marking	idle	2.03419	-0.0624221	-0.701506	-1.14203
1	304	marking	idle	1.92497	0.584841	-0.252605	-2.07196
1	305	marking	idle	1.65197	0.74279	-1.18874	-1.19371
1	306	marking	idle	2.16773	0.192191	-0.52587	-1.63535
1	307	idle	idle	2.46184	-0.539378	-0.771677	-1.00506
1	308	idle	injection	0.795917	-0.186469	0.970157	-1.61382
1	309	idle	idle	1.44303	0.0386345	0.396943	-1.78667
1	310	idle	idle	2.16515	-0.666984	0.602586	-1.87802
1	311	idle	idle	2.40347	-0.910492	-0.029902	-1.30318
1	312	idle	idle	1.93487	0.240713	0.144251	-2.0969
1	313	idle	idle	2.18473	-0.714492	0.978657	-2.17734
1	314	idle	idle	2.30069	-0.77785	0.565565	-1.86618
1	315	idle	idle	2.29603	-0.474903	0.156092	-1.77638
1	316	idle	idle	2.38206	-0.748216	0.412725	-1.82112
1	317	idle	idle	2.33584	-0.611988	0.308004	-1.80946
1	318	idle	idle	2.28603	-0.67212	0.441498	-1.83784
1	319	idle	idle	2.50552	-0.865951	-0.196765	-1.27135
1	320	idle	idle	2.11575	0.167683	-0.139547	-1.92375
1	321	idle	idle	2.36727	-0.410016	-0.0915189	-1.65836
1	322	idle	idle	2.52442	-0.879598	-0.0559308	-1.39842
1	323	idle	idle	2.49619	-0.781827	-0.159568	-1.37363
1	324	idle	idle	2.56593	-0.987622	-0.129537	-1.27692
1	325	idle	idle	2.56526	-0.984804	-0.127871	-1.28004
1	326	idle	idle	2.60687	-1.22116	-0.0956445	-1.13082
1	327	idle	idle	2.52577	-0.899034	-0.0854869	-1.35526
1	328	idle	idle	2.61207	-1.15525	-0.196896	-1.10323
1	329	idle	idle	2.59038	-1.12243	-0.0765732	-1.22281
1	330	idle	idle	2.48795	-0.949979	0.0373346	-1.39719
1	331	idle	idle	2.35015	-0.834836	0.308879	-1.61704
1	332	idle	idle	2.64582	-1.35462	-0.161705	-0.986917
1	333	idle	idle	2.61927	-1.26481	-0.108114	-1.09785
1	334	idle	idle	2.68251	-1.42152	-0.267271	-0.860934
1	335	idle	idle	2.6588	-1.3789	-0.136615	-0.994402
1	336	idle	idle	2.66564	-1.38833	-0.167465	-0.958907
1	337	idle	idle	2.66261	-1.38394	-0.141817	-0.978301
1	338	idle	idle	2.66947	-1.37816	-0.185654	-0.9495
1	339	idle	idle	2.62887	-1.29818	-0.164849	-1.00513
1	340	idle	idle	2.67078	-1.54072	-0.0647988	-0.915314
1	341	idle	idle	2.22456	-0.45891	-0.164378	-1.41651
1	342	idle	idle	2.44235	-1.05969	0.137277	-1.3309
1	343	idle	idle	2.56077	-1.20879	0.104788	-1.27031
1	344	idle	idle	2.50529	-1.05708	0.127716	-1.37848
1	345	idle	idle	2.5324	-1.25998	-0.100777	-1.02589
1	346	idle	idle	2.56493	-1.14577	0.0321678	-1.27834
1	347	idle	idle	2.53896	-1.09213	0.0450108	-1.32225
1	348	idle	idle	2.40186	-0.730472	0.117814	-1.59138
1	349	idle	idle	1.74037	0.598368	-0.387844	-1.7993
1	350	marking	marking	1.00407	2.25001	-1.38955	-1.99147
1	351	marking	marking	0.935907	2.43098	-1.49428	-2.06468
1	352	marking	marking	1.13949	1.39504	-0.808247	-1.76873
1	353	marking	idle	1.64666	0.171543	-1.0506	-0.769141
1	354	marking	idle	2.09352	-0.789982	-1.79256	0.433383
1	355	marking	marking	1.02494	2.23903	-1.6348	-1.81888
1	356	marking	idle	1.49581	0.59389	-1.94739	-0.339876
1	357	marking	marking	0.881267	2.55159	-1.65414	-2.03465
1	358	marking	marking	0.931245	2.41678	-1.71988	-1.88877
1	359	marking	marking	0.86161	2.60007	-1.67589	-2.06551
1	360	marking	marking	0.886397	2.577	-1.70552	-2.03115
1	361	marking	marking	0.96967	2.3784	-1.75559	-1.85028
1	362	marking	marking	0.98397	2.34163	-1.75924	-1.81052
1	363	marking	idle	1.65362	1.40273	-1.667	-1.36224
1	364	marking	idle	2.11173	0.391354	-1.43569	-0.938715
1	365	marking	marking	0.947856	2.4155	-1.75518	-1.88463
1	366	marking	idle	1.61168	0.438831	-2.13812	-0.122882
1	367	marking	marking	1.06883	2.20105	-1.85796	-1.66945
1	368	marking	idle	1.89242	0.781649	-1.80684	-0.821728
1	369	marking	idle	2.05397	0.0533342	-2.12347	-0.0258288
1	370	marking	idle	1.60147	1.05214	-2.16924	-0.668841
1	371	marking	idle	1.73376	0.484359	-2.26409	-0.158685
1	372	idle	idle	2.49839	-0.827765	-1.64568	0.0101594
1	373	idle	idle	2.3013	-0.319189	-1.88395	-0.061518
1	374	idle	idle	2.4661	-0.644392	-1.63652	-0.130492
1	375	idle	idle	2.4522	-0.623997	-1.67926	-0.0970202
1	376	idle	idle	2.47437	-0.675655	-1.39845	-0.329711
1	377	idle	idle	2.52736	-1.06451	-1.62915	0.185817
1	378	idle	idle	2.30331	-0.326271	-1.65828	-0.25732
1	379	idle	idle	2.40002	-0.496253	-1.42626	-0.400672
1	380	idle	idle	2.36351	-0.599108	-1.12436	-0.557914
1	381	idle	idle	2.54417	-0.84381	-1.16509	-0.446586
1	382	idle	idle	2.52451	-0.844634	-1.13382	-0.451043
1	383	idle	idle	2.41468	-0.405075	-1.27771	-0.614929
1	384	idle	idle	2.42671	-0.481489	-0.901172	-0.909388
1	385	idle	idle	2.56888	-0.865841	-1.10467	-0.500823
1	386	idle	idle	2.53669	-0.723034	-0.9845	-0.703636
1	387	idle	idle	2.51451	-0.632033	-1.08388	-0.667287
1	388	idle	idle	2.54647	-0.779533	-0.741073	-0.876586
1	389	idle	idle	2.15621	0.160185	-0.802957	-1.31947
1	390	idle	injection	0.807245	-0.977128	2.11735	-1.90056
1	391	idle	idle	2.21532	-0.12122	-0.23775	-1.62386
1	392	idle	idle	2.0323	0.0340263	0.47173	-2.23179
1	393	idle	idle	2.61941	-1.20414	-0.504487	-0.758137
1	394	idle	idle	2.37181	-0.767915	0.519622	-1.87143
1	395	idle	idle	2.55402	-1.01525	-0.10721	-1.25031
1	396	idle	idle	2.54239	-1.13423	0.118032	-1.33578
1	397	idle	idle	2.45776	-0.765681	0.00249432	-1.47967
1	398	idle	idle	2.40085	-0.676995	0.399838	-1.87943
1	399	idle	idle	2.46066	-0.747324	0.103438	-1.58748
1	400	idle	idle	2.56593	-0.993464	-0.0738303	-1.30356
1	401	idle	idle	2.54896	-1.01706	0.0127476	-1.3501
1	402	idle	idle	2.60086	-1.15023	-0.0029907	-1.24999
1	403	idle	idle	2.59697	-1.10257	-0.100195	-1.21004
1	404	idle	idle	2.60876	-1.23528	-0.0433805	-1.15374
1	405	idle	idle	2.51883	-0.993457	0.0802988	-1.40165
1	406	idle	idle	2.58994	-1.2332	0.164809	-1.33678
1	407	idle	idle	2.57504	-1.22867	0.117116	-1.27767
1	408	idle	idle	2.58888	-1.14506	-0.0356498	-1.23626
1	409	injection	idle	2.46762	-0.836641	-0.296994	-1.17009
1	410	injection	idle	1.45738	1.31939	-0.696451	-1.98284
1	411	injection	marking	1.13168	2.07507	-1.1854	-2.05717
1	412	injection	marking	1.02345	2.27714	-1.30008	-2.09155
1	413	injection	marking	0.993676	2.3847	-1.37727	-2.11929
1	414	injection	marking	0.887686	2.52698	-1.41827	-2.17437
1	415	injection	marking	0.857186	2.52161	-1.36512	-2.19615
1	416	injection	marking	0.850915	2.37813	-1.21715	-2.17914
1	417	injection	marking	0.860549	2.65213	-1.54713	-2.18297
1	418	injection	marking	0.894777	2.67213	-1.56887	-2.20619
1	419	injection	marking	0.829488	2.71445	-1.5875	-2.21094
1	420	injection	marking	0.85548	2.7232	-1.60457	-2.21623
1	421	injection	marking	0.815004	2.73683	-1.60849	-2.21377
1	422	injection	marking	0.837079	2.62169	-1.55739	-2.12819
1	423	injection	marking	0.807226	2.74475	-1.62602	-2.20557
1	424	injection	marking	0.819838	2.76877	-1.66932	-2.20654
1	425	injection	marking	0.818393	2.77696	-1.67063	-2.21577
1	426	injection	marking	0.81215	2.75325	-1.66948	-2.18592
1	427	injection	marking	0.843208	2.71523	-1.62775	-2.18893
1	428	injection	marking	0.852643	2.70876	-1.59294	-2.20288
1	429	injection	marking	0.839486	2.67518	-1.64449	-2.13611
1	430	injection	marking	1.02703	2.1506	-1.66488	-1.70147
1	431	injection	marking	0.855658	2.26632	-1.61676	-1.75961
1	432	injection	marking	0.848199	2.73137	-1.65286	-2.18148
1	433	injection	marking	0.923467	2.43444	-1.54711	-1.98474
1	434	injection	marking	0.789306	2.36291	-1.51588	-1.87617
1	435	injection	marking	0.868042	2.63742	-1.64593	-2.10521
1	436	injection	idle	1.85789	0.843414	-1.63759	-1.02349
1	437	injection	idle	1.66421	0.601778	-2.11246	-0.33898
1	438	injection	idle	1.89713	0.642653	-1.73875	-0.766785
1	439	injection	idle	1.57649	-0.313014	-2.09381	0.527562
1	440	injection	idle	1.60213	0.104169	-2.00185	0.0687856
1	441	injection	idle	1.59632	-1.07118	-1.91898	1.05465
1	442	injection	idle	1.62583	-1.65155	-1.81422	1.48135
1	443	injection	idle	1.74533	-1.7086	-1.91774	1.55534
1	444	injection	idle	0.733807	-1.49696	-0.0677793	0.526677
1	445	injection	dissection	1.38712	-2.1833	-1.46748	1.83883
1	446	injection	dissection	1.29085	-2.15072	-1.21963	1.67393
1	447	injection	dissection	1.31024	-2.46046	-1.32811	2.02915
1	448	injection	dissection	1.40685	-2.62433	-1.58654	2.32159
1	449	injection	dissection	1.57156	-2.54936	-1.95325	2.47547
1	450	injection	dissection	1.56651	-2.71748	-1.76103	2.45929
1	451	injection	dissection	2.05919	-2.56787	-2.07903	2.30291
1	452	injection	idle	2.41021	-2.62399	-1.23042	1.28211
1	453	injection	idle	1.60025	-2.43128	-0.133065	0.769669
1	454	injection	idle	1.54151	-2.40026	0.10084	0.565614
1	455	injection	idle	1.95864	-2.52682	0.284419	0.191619
1	456	injection	injection	0.899782	-1.92183	1.90259	-0.96454
1	457	injection	idle	1.69151	-2.6391	-0.426149	1.156
1	458	injection	idle	2.58017	-2.68156	-0.717209	0.734216
1	459	injection	idle	2.10497	-2.88501	-1.36	1.92279
1	460	injection	idle	1.81386	-2.66577	-0.266266	0.94892
1	461	injection	idle	1.69827	-2.63953	-0.539242	1.26006
1	462	injection	idle	2.19882	-2.94225	-1.14493	1.6823
1	463	injection	dissection	1.52112	-2.54086	-1.37732	2.00575
1	464	injection	dissection	1.60543	-2.6528	-1.80858	2.40913
1	465	injection	dissection	1.66421	-2.88723	-1.86781	2.6557
1	466	injection	dissection	1.81964	-3.02497	-2.14585	2.93943
1	467	injection	dissection	1.86524	-3.06305	-2.14384	2.94451
1	468	injection	dissection	1.84134	-3.06853	-2.22214	3.03951
1	469	injection	idle	2.4563	-3.02937	-1.50946	1.84575
1	470	injection	dissection	2.02616	-3.11811	-2.15495	2.88715
1	471	injection	dissection	1.88763	-3.08355	-2.1807	2.96542
1	472	injection	dissection	1.98396	-3.0905	-2.28731	3.01531
1	473	injection	dissection	2.39503	-2.98548	-2.14335	2.46457
1	474	injection	idle	2.52133	-2.83655	-1.97842	2.0434
1	475	injection	idle	2.4626	-2.9152	-2.0566	2.25035
1	476	injection	dissection	2.38512	-3.00086	-2.09366	2.45687
1	477	injection	idle	2.47647	-2.92689	-1.88769	2.0944
1	478	injection	idle	2.24803	-3.03598	-1.53542	2.08988
1	479	injection	idle	2.46086	-2.99753	-1.81358	2.11886
1	480	injection	dissection	2.02283	-3.07046	-2.08255	2.7891
1	481	injection	dissection	2.05232	-2.93581	-1.6986	2.31492
1	482	injection	dissection	1.90599	-3.06806	-2.0318	2.81385
1	483	injection	dissection	1.89458	-3.07468	-1.99346	2.79493
1	484	injection	idle	2.45694	-3.18928	-1.61649	2.1211
1	485	injection	idle	2.50955	-3.14523	-1.64746	2.04713
1	486	injection	dissection	1.77732	-3.06462	-1.93878	2.7974
1	487	injection	dissection	2.06911	-3.03004	-1.53394	2.23293
1	488	injection	injection	0.563788	-2.03455	1.77736	-0.466989
1	489	injection	idle	2.3237	-3.13384	-0.419829	1.04379
1	490	injection	idle	2.55293	-3.29007	-1.08043	1.61898
1	491	injection	idle	2.63685	-2.74638	-0.800998	0.798265
1	492	injection	idle	2.48562	-2.88681	-0.171121	0.482941
1	493	injection	idle	2.29997	-3.07698	-0.740791	1.35113
1	494	injection	idle	2.40232	-3.01929	-1.50047	1.909
1	495	injection	idle	2.67056	-2.85035	-0.949409	1.01653
1	496	injection	idle	2.4329	-2.69829	-0.308229	0.489913
1	497	injection	idle	2.67955	-2.60296	-0.885359	0.719845
1	498	injection	idle	2.62695	-2.58967	-0.921017	0.792935
1	499	injection	idle	2.75044	-2.32381	-0.71921	0.265157
1	500	injection	idle	1.67296	-2.28178	-1.28839	1.59519
1	501	injection	idle	1.51438	-1.59589	-0.368555	0.323073
1	502	injection	idle	2.09442	-2.48493	-1.41167	1.59015
1	503	injection	idle	2.23601	-2.45654	-1.00976	1.08032
1	504	injection	dissection	1.94649	-2.91713	-1.97003	2.56915
1	505	injection	idle	2.33257	-2.48837	-1.56813	1.547
1	506	injection	idle	2.26147	-2.6298	-1.99441	2.10701
1	507	injection	dissection	2.00924	-3.00052	-1.86095	2.51438
1	508	injection	idle	2.69484	-2.68423	-1.59104	1.42221
1	509	injection	idle	2.45134	-2.88272	-1.70431	1.90414
1	510	injection	idle	2.7413	-2.34012	-1.1659	0.682969
1	511	injection	idle	2.70084	-2.52976	-0.99521	0.722012
1	512	injection	idle	2.72072	-2.50844	-1.35678	1.03062
1	513	injection	idle	2.4273	-2.6859	-1.28793	1.38555
1	514	injection	dissection	1.88983	-2.70424	-1.57971	2.0789
1	515	injection	dissection	1.63389	-2.75869	-1.22093	1.99625
1	516	injection	dissection	1.8451	-2.97072	-1.95157	2.68034
1	517	injection	idle	2.33089	-3.09483	-1.40129	1.95019
1	518	injection	idle	2.39543	-3.11837	-1.6406	2.11517
1	519	injection	idle	1.68555	-2.39403	1.4021	-0.747662
1	520	idle	idle	2.66616	-2.87278	-1.19824	1.23844
1	521	idle	idle	2.64817	-2.81334	-0.338045	0.426938
1	522	idle	idle	2.66752	-2.76429	-1.244	1.20005
1	523	idle	idle	2.7197	-2.69575	-0.933932	0.808882
1	524	idle	idle	2.67135	-2.64321	-1.18561	1.0393
1	525	idle	idle	2.67729	-2.70298	-1.1756	1.0782
1	526	idle	idle	2.64555	-2.65476	-1.26202	1.14971
1	527	idle	idle	2.67783	-2.67406	-0.742955	0.664594
1	528	idle	idle	2.21713	-2.64078	-0.714918	1.00939
1	529	idle	idle	2.61079	-1.59463	-0.631159	-0.362357
1	530	idle	idle	2.67407	-1.72417	-0.741109	-0.205565
1	531	idle	idle	2.69961	-1.72987	-0.734858	-0.218966
1	532	idle	idle	2.73535	-1.86987	-0.870909	0.00645474
1	533	idle	idle	2.70634	-1.74358	-0.694475	-0.237255
1	534	idle	idle	2.6494	-1.40436	-0.936446	-0.272303
1	535	idle	idle	2.37253	-1.97403	-0.961452	0.50151
1	536	idle	idle	2.72472	-2.02493	-1.31938	0.585094
1	537	idle	idle	2.61075	-1.42584	-0.734147	-0.403881
1	538	idle	idle	2.52927	-1.2031	-0.714309	-0.537668
1	539	idle	idle	2.64121	-1.4866	-0.386027	-0.678375
1	540	idle	idle	2.65135	-1.59394	-0.43888	-0.542436
1	541	idle	idle	2.29386	-1.72976	-0.204637	-0.316234
1	542	idle	idle	2.71043	-1.77389	-0.52157	-0.34394
1	543	idle	idle	2.7532	-1.97187	-0.483149	-0.246337
1	544	idle	idle	2.76167	-1.88935	-0.607211	-0.218333
1	545	idle	idle	2.69157	-1.79916	-0.208656	-0.594544
1	546	idle	idle	2.72881	-1.69329	-0.377091	-0.558239
1	547	idle	idle	2.19576	-2.50469	0.163793	0.139894
1	548	idle	idle	2.4527	-1.6786	0.323699	-0.958276
1	549	idle	idle	2.61967	-1.89542	0.114989	-0.733438
1	550	idle	idle	2.36801	-2.29544	-0.0562504	-0.000967622
1	551	idle	idle	2.61979	-1.8639	-0.0606514	-0.614941
1	552	idle	idle	2.3227	-1.62485	-0.44952	-0.219071
1	553	idle	idle	1.37442	1.23073	-1.07362	-1.54273
1	554	idle	idle	2.47771	-0.861676	-0.4647	-1.02775
1	555	idle	idle	2.64012	-1.40998	-0.258969	-0.858803
1	556	idle	idle	2.65925	-1.8117	-0.0599859	-0.689383
1	557	idle	idle	2.66912	-1.81053	-0.225095	-0.537296
1	558	idle	idle	2.73075	-1.97649	-0.330337	-0.350224
1	559	idle	idle	2.67471	-2.06386	-0.231865	-0.313306
1	560	idle	idle	2.66622	-2.212	-0.092511	-0.293365
1	561	idle	idle	2.66257	-1.97937	-0.175271	-0.421078
1	562	idle	idle	2.40587	-1.98184	0.440105	-0.755314
1	563	idle	idle	2.60938	-1.93233	0.40345	-0.944544
1	564	idle	idle	2.14526	-1.8477	1.04064	-1.23364
1	565	idle	idle	2.46469	-1.89577	0.657063	-1.09752
1	566	idle	idle	2.48971	-1.8136	0.401199	-0.971869
1	567	idle	idle	2.5729	-1.8812	-0.11164	-0.515996
1	568	idle	idle	2.51687	-2.06919	-0.212235	-0.203931
1	569	idle	idle	2.51774	-2.19053	-0.389986	0.0678267
1	570	idle	idle	2.49884	-2.1105	0.547056	-0.830752
1	571	idle	idle	2.75521	-2.05341	-0.241282	-0.397122
1	572	idle	idle	2.66361	-2.03908	0.143596	-0.682275
1	573	idle	idle	2.76865	-2.13213	-0.361409	-0.225802
1	574	idle	idle	2.71713	-2.25066	-0.24654	-0.175522
1	575	idle	idle	2.76703	-2.20641	-0.456876	-0.0648377
1	576	idle	idle	2.72309	-2.13399	-0.178438	-0.347695
1	577	idle	idle	2.7621	-2.21091	-0.25888	-0.237373
1	578	idle	idle	2.76648	-2.15886	-0.234606	-0.316448
1	579	idle	idle	2.74666	-2.08522	-0.154839	-0.441375
1	580	idle	idle	2.64974	-2.21893	0.0488231	-0.422489
1	581	idle	idle	2.63962	-2.09547	0.147404	-0.607811
1	582	idle	idle	2.53895	-2.23053	-0.268761	-0.0305322
1	583	idle	idle	2.74334	-2.34052	-0.353526	-0.0275489
1	584	idle	idle	2.74655	-2.23322	-0.317359	-0.163274
1	585	idle	idle	2.69672	-2.05547	0.00975715	-0.559982
1	586	idle	idle	2.697	-2.08837	-0.000140145	-0.530824
1	587	dissection	idle	2.47971	-2.40058	-0.0570239	-0.00383444
1	588	dissection	idle	2.23185	-2.58732	0.436767	-0.0697269
1	589	dissection	idle	2.37185	-2.88521	0.0394794	0.440166
1	590	dissection	idle	2.55136	-2.57793	0.11527	-0.0663732
1	591	dissection	idle	2.26007	-2.96584	-0.020897	0.651641
1	592	dissection	idle	2.06629	-3.05168	-1.30048	2.04105
1	593	dissection	idle	1.82581	-2.86074	-0.298231	1.16861
1	594	dissection	dissection	1.62722	-2.95923	-1.42509	2.37241
1	595	dissection	dissection	1.90667	-3.07692	-1.7565	2.57946
1	596	dissection	dissection	1.81575	-3.02661	-2.08523	2.89558
1	597	dissection	dissection	1.75963	-3.01278	-2.12499	2.95283
1	598	dissection	dissection	2.24494	-3.08434	-1.98629	2.56556
1	599	dissection	dissection	2.31569	-3.1416	-2.0688	2.64533
1	600	dissection	dissection	2.31704	-3.06068	-2.034	2.52649
1	601	dissection	dissection	2.34652	-2.96924	-2.18021	2.54504
1	602	dissection	idle	2.55711	-2.84466	-1.92606	1.98659
1	603	dissection	idle	2.56275	-2.81999	-2.00678	2.04062
1	604	dissection	dissection	2.14821	-2.98472	-2.2395	2.75827
1	605	dissection	dissection	2.3297	-2.95537	-2.30737	2.67086
1	606	dissection	dissection	1.85882	-3.03394	-2.24993	3.02704
1	607	dissection	dissection	1.8623	-3.02102	-2.28819	3.05154
1	608	dissection	dissection	1.93781	-3.04773	-2.35026	3.08473
1	609	dissection	dissection	1.99493	-3.05563	-2.3781	3.0737
1	610	dissection	dissection	1.95503	-3.09497	-2.3918	3.14795
1	611	dissection	dissection	1.95665	-3.10307	-2.40214	3.16081
1	612	dissection	dissection	1.97834	-3.07425	-2.41433	3.1265
1	613	dissection	dissection	1.94203	-3.12497	-2.41386	3.19733
1	614	dissection	dissection	1.97777	-3.13855	-2.45315	3.21523
1	615	dissection	dissection	1.97868	-3.13808	-2.4551	3.2156
1	616	dissection	dissection	1.94124	-3.13359	-2.44697	3.22922
1	617	dissection	dissection	1.97822	-3.14506	-2.46018	3.22397
1	618	dissection	dissection	1.97744	-3.14799	-2.46283	3.22758
1	619	dissection	dissection	1.94463	-3.15061	-2.43185	3.21995
1	620	dissection	dissection	1.93878	-3.14914	-2.44934	3.24088
1	621	dissection	dissection	1.99166	-3.16533	-2.48102	3.24945
1	622	dissection	dissection	2.30283	-3.1871	-2.55782	3.14756
1	623	dissection	dissection	2.00898	-3.15961	-2.46463	3.21996
1	624	dissection	dissection	2.18968	-3.19382	-2.53613	3.19749
1	625	dissection	dissection	2.49523	-2.81201	-2.5998	2.71731
1	626	dissection	dissection	2.31576	-3.12279	-2.51837	3.05762
1	627	dissection	dissection	2.39703	-2.99668	-2.56122	2.91694
1	628	dissection	dissection	1.99527	-3.13492	-2.45409	3.20269
1	629	idle	dissection	2.42904	-2.984	-2.53517	2.87517
1	630	idle	dissection	2.46731	-2.80918	-2.57954	2.71446
1	631	idle	idle	2.56279	-2.62171	-2.48036	2.33815
1	632	idle	idle	2.59571	-2.56888	-2.40622	2.19122
1	633	idle	idle	2.58744	-2.5535	-2.32768	2.08422
1	634	idle	idle	2.58718	-2.49133	-2.32089	2.02421
1	635	idle	idle	2.58828	-2.43857	-2.25422	1.90547
1	636	idle	idle	2.54804	-2.53754	-2.39554	2.17604
1	637	idle	dissection	2.36431	-2.80386	-2.31179	2.50733
1	638	idle	idle	2.44479	-2.72925	-2.1371	2.19338
1	639	idle	idle	2.29693	-2.80476	-2.02154	2.28122
1	640	idle	idle	2.5152	-2.72626	-1.80682	1.81982
1	641	idle	idle	2.47827	-2.81457	-1.64659	1.78831
1	642	idle	idle	2.41025	-2.92037	-1.55772	1.8633
1	643	idle	idle	2.58242	-2.85848	-1.40136	1.51567
1	644	idle	idle	2.60631	-2.78544	-1.74282	1.73259
1	645	idle	idle	2.22744	-3.0013	-1.28156	1.83918
1	646	idle	injection	0.788983	-1.81469	1.52841	-0.6511
1	647	idle	idle	2.62351	-2.86269	-0.860872	0.98028
1	648	idle	idle	2.70123	-2.74187	-0.90013	0.833189
1	649	idle	idle	2.70492	-2.69343	-0.976566	0.870116
1	650	idle	idle	2.7082	-2.64859	-0.733319	0.606726
1	651	idle	idle	2.7417	-2.64179	-0.989253	0.808932
1	652	idle	idle	2.71024	-2.65579	-0.80048	0.67982
1	653	idle	idle	2.72128	-2.31084	-0.729158	0.29199
1	654	idle	idle	2.64119	-2.61406	-0.482814	0.411584
1	655	idle	idle	2.42855	-2.95725	-1.37416	1.73508
1	656	idle	idle	2.74138	-2.4748	-0.729868	0.431936
1	657	idle	idle	2.74879	-2.50344	-1.13737	0.810197
1	658	idle	idle	2.72274	-2.58806	-1.22296	0.993723
1	659	idle	idle	2.7977	-2.36735	-0.946921	0.482002
1	660	idle	idle	2.78154	-2.25817	-0.801491	0.263043
1	661	idle	idle	2.79171	-2.27787	-0.843214	0.311998
1	662	idle	idle	2.78404	-2.26244	-0.655152	0.126141
1	663	idle	idle	2.78403	-2.25521	-0.860239	0.31857
1	664	idle	idle	2.75099	-2.10521	-0.680544	0.0456944
1	665	idle	idle	2.68375	-2.16523	-0.868637	0.330752
1	666	dissection	idle	1.99173	-2.31399	-1.49899	1.5989
1	667	dissection	dissection	1.88497	-2.82345	-2.01699	2.58877
1	668	dissection	dissection	2.16774	-2.87167	-2.10131	2.52145
1	669	dissection	dissection	1.85744	-2.95933	-2.16149	2.87693
1	670	dissection	dissection	1.84753	-2.97553	-2.202	2.93209
1	671	dissection	dissection	1.89286	-3.03305	-2.27444	3.02829
1	672	dissection	dissection	1.96304	-3.07043	-2.3103	3.04174
1	673	dissection	dissection	1.85997	-3.04709	-2.30411	3.09212
1	674	dissection	dissection	1.94076	-3.07973	-2.35807	3.11365
1	675	dissection	dissection	1.87649	-3.07896	-2.36082	3.15574
1	676	dissection	dissection	1.93308	-3.10036	-2.39391	3.16123
1	677	dissection	dissection	2.36854	-3.07004	-2.46137	2.9154
1	678	dissection	dissection	2.40622	-2.96208	-2.49175	2.79757
1	679	dissection	dissection	2.46582	-2.89985	-2.42856	2.6227
1	680	dissection	dissection	2.14428	-3.13055	-2.37267	3.01747
1	681	dissection	dissection	2.01339	-3.08802	-2.3765	3.08019
1	682	dissection	dissection	2.01611	-3.13061	-2.34488	3.08095
1	683	dissection	dissection	1.96904	-3.07826	-2.39668	3.12726
1	684	dissection	dissection	2.28046	-3.11428	-2.40809	2.95768
1	685	dissection	dissection	2.40367	-2.92868	-2.44318	2.72793
1	686	dissection	dissection	2.07152	-3.1283	-2.3399	3.04368
1	687	dissection	dissection	1.93457	-3.07098	-2.38063	3.12331
1	688	dissection	dissection	2.04016	-3.13026	-2.43139	3.15735
1	689	dissection	dissection	1.93346	-3.11129	-2.40254	3.18034
1	690	dissection	dissection	1.93267	-3.11934	-2.41703	3.19744
1	691	dissection	dissection	1.94643	-3.12514	-2.42086	3.19863
1	692	dissection	dissection	2.03991	-3.13265	-2.45283	3.16381
1	693	idle	dissection	2.37939	-3.08506	-2.43766	2.91162
1	694	idle	dissection	2.34333	-3.11566	-2.42975	2.94922
1	695	idle	dissection	2.43799	-2.92885	-2.50783	2.77704
1	696	idle	dissection	2.46892	-2.85503	-2.4712	2.62916
1	697	idle	idle	2.5383	-2.73931	-2.37299	2.34854
1	698	idle	idle	2.55981	-2.69468	-2.35522	2.26381
1	699	idle	idle	2.53149	-2.50862	-2.36503	2.1141
1	700	idle	idle	2.52816	-2.54977	-2.20911	2.00117
1	701	idle	idle	2.58257	-2.49248	-1.55571	1.29868
1	702	idle	dissection	2.29772	-2.91383	-2.03754	2.38938
1	703	idle	idle	2.59316	-2.69422	-1.76718	1.6784
1	704	idle	idle	2.44958	-2.81978	-1.77369	1.91854
1	705	idle	idle	2.60976	-2.67434	-1.73698	1.61799
1	706	idle	idle	2.65614	-2.62868	-1.67142	1.47315
1	707	idle	idle	2.6339	-2.62571	-1.65204	1.47723
1	708	idle	idle	2.6944	-2.49841	-1.42611	1.10912
1	709	idle	idle	2.65886	-2.56604	-1.11459	0.910637
1	710	idle	idle	2.65625	-2.70218	-1.07666	1.00594
1	711	idle	idle	2.63447	-2.65244	-0.830815	0.758581
1	712	idle	idle	2.64301	-2.51683	-0.615797	0.431891
1	713	idle	idle	2.65376	-2.43762	-0.42027	0.176627
1	714	idle	idle	2.66574	-2.31227	-0.382701	0.0222805
1	715	idle	idle	2.64928	-2.30375	-0.432394	0.0748193
1	716	idle	idle	2.64274	-2.411	-0.388213	0.138241
1	717	idle	idle	2.52583	-2.36094	-0.0490467	-0.112596
1	718	idle	idle	2.61869	-2.3744	-0.0387367	-0.187723
1	719	idle	idle	2.6048	-2.43024	0.114799	-0.263476
1	720	idle	idle	2.6701	-2.44376	-0.052241	-0.154787
1	721	idle	idle	2.63153	-2.4001	0.108898	-0.303333
1	722	idle	idle	2.64918	-2.31969	0.153458	-0.426831
1	723	idle	idle	2.63914	-2.279	0.225023	-0.521061
1	724	idle	idle	2.70668	-2.26891	-0.0445292	-0.345577
1	725	idle	idle	2.6612	-2.15806	0.244896	-0.664764
1	726	idle	idle	2.61358	-2.23811	0.255683	-0.562525
1	727	idle	idle	2.62555	-2.11377	0.157372	-0.597894
1	728	injection	idle	2.42423	-2.15426	0.619681	-0.803747
1	729	injection	dissection	1.70615	-2.72416	-0.986764	1.72261
1	730	injection	dissection	1.73934	-2.82663	-1.35407	2.10269
1	731	injection	dissection	1.84207	-2.90476	-1.80883	2.50054
1	732	injection	dissection	1.80015	-2.95727	-2.01054	2.76345
1	733	injection	dissection	1.90894	-2.98755	-2.11413	2.81055
1	734	injection	dissection	1.9185	-3.0143	-2.16225	2.87244
1	735	injection	dissection	1.9883	-3.0506	-2.21213	2.90721
1	736	injection	dissection	1.96515	-3.04399	-2.25504	2.95301
1	737	injection	dissection	2.01582	-3.07218	-2.31932	3.01041
1	738	injection	dissection	2.05067	-3.09796	-2.3567	3.04353
1	739	injection	dissection	2.18001	-3.09579	-2.36193	2.95329
1	740	injection	dissection	2.25482	-3.07481	-2.40854	2.93463
1	741	injection	dissection	2.26742	-3.07146	-2.39405	2.90822
1	742	injection	dissection	2.37742	-2.96495	-2.39497	2.73449
1	743	injection	dissection	2.19278	-3.07055	-2.36859	2.93104
1	744	injection	dissection	2.30144	-3.04657	-2.37206	2.83105
1	745	injection	dissection	2.48553	-2.76957	-2.48584	2.54826
1	746	injection	idle	2.58622	-2.76275	-2.26123	2.22685
1	747	injection	idle	2.5914	-2.6998	-2.19945	2.09734
1	748	injection	idle	2.62397	-2.60817	-2.11521	1.90177
1	749	injection	idle	2.59701	-2.61495	-2.19136	2.00507
1	750	injection	idle	2.57473	-2.67788	-2.14784	2.03829
1	751	injection	dissection	2.06507	-3.00771	-2.31164	2.91256
1	752	injection	dissection	2.00813	-3.05882	-2.33909	3.0277
1	753	injection	dissection	2.06368	-3.05033	-2.37248	3.01622
1	754	injection	dissection	1.9778	-3.07519	-2.37224	3.09958
1	755	injection	dissection	2.07939	-3.10041	-2.39711	3.07485
1	756	injection	dissection	2.2078	-3.09846	-2.45575	3.03826
1	757	injection	dissection	2.21285	-3.02463	-2.41342	2.92766
1	758	injection	dissection	2.03185	-3.11911	-2.42508	3.13954
1	759	injection	dissection	2.07611	-3.11527	-2.43472	3.11538
1	760	injection	dissection	2.14659	-3.15155	-2.49512	3.15632
1	761	injection	dissection	2.06756	-3.13019	-2.45965	3.15368
1	762	injection	dissection	2.07522	-3.12158	-2.44865	3.12949
1	763	injection	dissection	2.20962	-2.99005	-2.46465	2.92789
1	764	injection	dissection	2.03169	-3.04297	-2.37029	3.0176
1	765	injection	dissection	2.06837	-3.054	-2.34093	2.9683
1	766	injection	dissection	2.18241	-2.99161	-2.45598	2.95099
1	767	injection	dissection	2.09521	-3.07591	-2.4521	3.0867
1	768	idle	idle	2.58051	-2.59919	-2.43168	2.26127
1	769	idle	idle	2.6102	-2.48332	-2.30615	1.9941
1	770	idle	idle	2.60503	-2.35333	-2.26374	1.82669
1	771	idle	idle	2.6151	-2.31235	-2.17797	1.69724
1	772	idle	idle	2.63858	-2.30295	-2.12686	1.62433
1	773	idle	idle	2.60919	-2.43415	-2.12447	1.76355
1	774	idle	idle	2.65581	-2.34531	-2.03155	1.55848
1	775	idle	idle	2.69272	-2.255	-1.87923	1.30906
1	776	idle	idle	2.71502	-2.21097	-1.71572	1.10162
1	777	idle	idle	2.72958	-2.20186	-1.63589	1.0127
1	778	idle	idle	2.73636	-2.16045	-1.56916	0.909802
1	779	idle	idle	2.7471	-2.1365	-1.42342	0.746962
1	780	idle	idle	2.7393	-2.17974	-1.5174	0.87639
1	781	idle	idle	2.72856	-2.30335	-1.4349	0.924087
1	782	idle	idle	2.75931	-2.22369	-1.38772	0.785416
1	783	idle	idle	2.74456	-2.1342	-1.36285	0.689819
1	784	idle	idle	2.75591	-2.08913	-1.07546	0.385171
1	785	idle	idle	2.7445	-2.10797	-0.914463	0.268114
1	786	idle	idle	2.76536	-2.11898	-0.932023	0.277955
1	787	idle	idle	2.77797	-2.08172	-0.986687	0.283283
1	788	idle	idle	2.77735	-2.00349	-0.912823	0.150986
1	789	dissection	idle	2.00795	-2.20335	-2.08414	1.97036
1	790	dissection	dissection	2.08344	-2.40664	-2.18133	2.1944
1	791	dissection	dissection	1.96034	-2.86418	-2.24752	2.78743
1	792	dissection	dissection	1.94115	-2.8921	-2.26462	2.84283
1	793	dissection	dissection	2.02315	-2.99081	-2.32749	2.94649
1	794	dissection	dissection	2.23184	-2.95414	-2.3943	2.82607
1	795	dissection	dissection	2.16623	-3.03736	-2.35661	2.91434
1	796	dissection	dissection	1.99999	-3.00377	-2.35602	2.99522
1	797	dissection	dissection	2.15168	-3.05036	-2.43278	3.00996
1	798	dissection	dissection	2.15803	-3.0543	-2.44284	3.02109
1	799	dissection	dissection	2.04729	-3.0613	-2.41374	3.07428
1	800	dissection	dissection	2.13824	-3.07455	-2.43508	3.0459
1	801	dissection	dissection	1.99014	-3.09995	-2.41451	3.15041
1	802	dissection	dissection	1.98744	-3.10794	-2.41481	3.15757
1	803	dissection	dissection	1.98669	-3.11976	-2.42295	3.17121
1	804	dissection	dissection	2.03066	-3.1221	-2.43674	3.15466
1	805	dissection	dissection	2.13348	-3.1348	-2.47091	3.12912
1	806	dissection	dissection	2.17149	-3.16069	-2.48473	3.14172
1	807	dissection	dissection	2.3316	-3.12252	-2.5193	3.04774
1	808	dissection	dissection	2.05519	-3.13856	-2.46614	3.18012
1	809	dissection	dissection	1.97795	-3.11968	-2.44164	3.19265
1	810	dissection	dissection	1.98292	-3.13952	-2.45187	3.21424
1	811	dissection	dissection	2.09533	-3.18214	-2.48846	3.21064
1	812	dissection	dissection	1.95612	-3.12851	-2.43806	3.20854
1	813	dissection	dissection	1.99544	-3.13429	-2.45328	3.19774
1	814	dissection	dissection	2.08466	-3.14871	-2.47887	3.17516
1	815	dissection	dissection	1.99579	-3.14973	-2.46005	3.21519
1	816	dissection	dissection	2.18502	-3.19513	-2.52578	3.19196
1	817	dissection	dissection	2.47889	-2.87081	-2.59904	2.80429
1	818	dissection	dissection	2.51424	-2.80901	-2.56078	2.66697
1	819	dissection	dissection	2.45252	-2.9201	-2.54534	2.80106
1	820	dissection	dissection	2.51705	-2.75473	-2.55092	2.58801
1	821	dissection	dissection	2.1951	-3.07636	-2.50451	3.06642
1	822	dissection	dissection	2.2034	-3.04833	-2.51186	3.03567
1	823	dissection	dissection	2.03784	-3.1073	-2.45706	3.15354
1	824	dissection	dissection	2.1508	-3.07607	-2.49066	3.07806
1	825	dissection	dissection	2.18672	-3.06684	-2.49077	3.04724
1	826	dissection	dissection	2.18111	-3.09886	-2.50056	3.09222
1	827	dissection	dissection	2.0484	-3.0806	-2.4442	3.11118
1	828	dissection	dissection	2.15258	-3.07694	-2.49526	3.07807
1	829	dissection	dissection	1.97021	-3.13002	-2.44372	3.20524
1	830	dissection	dissection	2.09687	-3.15963	-2.49634	3.19152
1	831	dissection	dissection	2.17889	-2.96376	-2.52409	2.97475
1	832	dissection	dissection	1.99491	-3.11726	-2.44967	3.18002
1	833	dissection	dissection	2.02531	-3.08026	-2.20465	2.87762
1	834	dissection	dissection	2.04386	-3.14529	-2.46181	3.1834
1	835	dissection	dissection	2.14783	-3.1537	-2.49224	3.15415
1	836	dissection	dissection	2.20661	-3.15151	-2.48879	3.11191
1	837	dissection	dissection	2.36215	-3.08564	-2.44885	2.93086
1	838	dissection	dissection	2.03889	-3.13847	-2.46365	3.18371
1	839	dissection	dissection	1.94382	-3.11909	-2.42215	3.19205
1	840	dissection	dissection	1.95825	-3.11973	-2.43737	3.19743
1	841	dissection	dissection	1.96441	-3.13688	-2.43658	3.20205
1	842	dissection	dissection	1.96229	-3.12448	-2.44099	3.2006
1	843	dissection	dissection	1.96973	-3.13628	-2.45462	3.21558
1	844	idle	dissection	2.44242	-2.99194	-2.5738	2.8987
1	845	idle	dissection	2.47076	-2.84855	-2.56992	2.73948
1	846	idle	dissection	2.46474	-2.79372	-2.60093	2.71273
1	847	idle	idle	2.51763	-2.70421	-2.5363	2.51173
1	848	idle	dissection	2.47719	-2.71299	-2.58496	2.60433
1	849	idle	dissection	2.31821	-3.00241	-2.26572	2.68719
1	850	idle	dissection	2.31589	-3.03714	-2.32166	2.78212
1	851	idle	dissection	2.41642	-2.84323	-2.38362	2.57271
1	852	idle	dissection	1.87827	-2.91215	-1.55003	2.2461
1	853	idle	idle	2.54471	-2.8851	-1.68355	1.80836
1	854	idle	idle	2.6425	-2.7181	-1.74629	1.6237
1	855	idle	idle	2.63817	-2.72569	-1.71445	1.61002
1	856	idle	idle	2.63809	-2.7655	-1.7093	1.64642
1	857	idle	idle	2.63667	-2.79537	-1.74504	1.71299
1	858	idle	idle	2.13399	-2.76396	-1.7188	2.10396
1	859	idle	idle	2.70375	-2.60276	-1.65543	1.40842
1	860	idle	idle	2.73046	-2.62099	-1.31113	1.07675
1	861	idle	idle	2.7003	-2.62017	-1.33347	1.13023
1	862	idle	idle	2.5853	-2.4727	-0.546424	0.382413
1	863	idle	idle	2.69916	-2.43669	-0.593594	0.298151
1	864	idle	idle	2.70421	-2.47305	-0.490434	0.229185
1	865	idle	idle	2.73336	-2.56949	-0.603886	0.391554
1	866	idle	idle	2.74393	-2.5768	-0.656997	0.444233
1	867	idle	idle	2.74361	-2.59621	-0.57496	0.387912
1	868	idle	idle	2.78494	-2.41359	-0.686045	0.285826
1	869	idle	idle	2.78538	-2.40262	-0.664634	0.261735
1	870	idle	idle	2.75803	-2.3931	-0.413828	0.0568351
1	871	idle	idle	2.78077	-2.34137	-0.49307	0.0639167
1	872	idle	idle	2.76212	-2.51752	-0.550811	0.291088
1	873	idle	idle	2.67039	-2.65091	-0.664631	0.598227
1	874	idle	idle	2.76878	-2.43521	-0.537761	0.19808
1	875	idle	idle	2.77707	-2.07371	-0.693097	0.00284856
1	876	idle	idle	2.79392	-2.24549	-0.596491	0.0590639
1	877	injection	idle	2.0319	-2.35868	-1.32184	1.4488
1	878	injection	idle	1.38225	-1.49649	0.340191	-0.286538
1	879	injection	idle	1.85287	-1.48914	-0.226586	-0.19648
1	880	injection	idle	1.29372	-2.23874	1.29365	-0.422346
1	881	injection	injection	0.860039	-1.92951	2.17259	-1.13644
1	882	injection	idle	1.26849	-2.54904	0.154175	0.874346
1	883	injection	dissection	1.61503	-2.94398	-1.51735	2.42891
1	884	injection	dissection	1.64147	-2.68202	-1.12996	1.83221
1	885	injection	dissection	1.69998	-2.92205	-1.793	2.59007
1	886	injection	idle	2.34037	-3.16203	-0.967036	1.58118
1	887	injection	idle	2.62874	-3.05504	-0.953617	1.22458
1	888	injection	dissection	1.68714	-2.90651	-1.34691	2.1733
1	889	injection	dissection	1.79005	-2.96531	-1.57275	2.35482
1	890	injection	dissection	1.76911	-3.02724	-2.01551	2.84041
1	891	injection	dissection	1.98507	-3.0196	-2.18175	2.85134
1	892	injection	dissection	1.96208	-3.05311	-2.10623	2.82217
1	893	injection	dissection	1.96486	-3.02775	-2.09738	2.78228
1	894	injection	dissection	1.88096	-3.07522	-2.18874	2.96346
1	895	injection	idle	2.59337	-2.94163	-1.82715	1.9569
1	896	injection	dissection	1.98318	-3.08866	-2.16948	2.89443
1	897	injection	dissection	1.92689	-3.00028	-2.20192	2.86366
1	898	injection	idle	2.49793	-2.89481	-2.22177	2.37773
1	899	injection	dissection	2.37136	-2.97396	-2.27859	2.62871
1	900	injection	dissection	1.90446	-3.04053	-2.22043	2.94994
1	901	injection	dissection	1.90285	-3.06054	-2.3082	3.06348
1	902	injection	dissection	1.9917	-3.09466	-2.34764	3.06901
1	903	injection	dissection	1.90908	-3.08766	-2.22362	2.98897
1	904	injection	dissection	1.95921	-3.0848	-2.33915	3.07791
1	905	injection	dissection	1.96075	-3.09511	-2.38857	3.13371
1	906	injection	dissection	1.97253	-3.1234	-2.39273	3.15323
1	907	injection	dissection	1.89315	-3.0927	-2.34831	3.13365
1	908	injection	dissection	2.08148	-3.05878	-2.42414	3.04877
1	909	injection	dissection	1.9873	-3.12753	-2.43332	3.17824
1	910	injection	dissection	2.11202	-3.14485	-2.47954	3.15622
1	911	injection	dissection	2.08692	-3.08925	-2.44038	3.08089
1	912	injection	dissection	2.21539	-2.98643	-2.46999	2.93165
1	913	injection	dissection	2.13165	-3.09839	-2.43566	3.06883
1	914	injection	dissection	2.12406	-3.08574	-2.40055	3.02425
1	915	injection	dissection	1.9313	-3.0057	-2.34919	3.02196
1	916	injection	dissection	1.9519	-3.09557	-2.39067	3.13669
1	917	injection	dissection	2.39105	-2.9747	-2.50555	2.85851
1	918	injection	dissection	2.06779	-3.12349	-2.42793	3.12979
1	919	injection	dissection	2.09567	-3.10834	-2.44145	3.10946
1	920	injection	dissection	2.09163	-3.11419	-2.44266	3.1154
1	921	injection	dissection	2.07342	-3.11813	-2.44353	3.13106
1	922	injection	dissection	2.10625	-3.1406	-2.47946	3.15615
1	923	injection	dissection	2.05739	-3.13099	-2.46427	3.16514
1	924	injection	dissection	2.47057	-2.79865	-2.5878	2.71854
1	925	injection	dissection	2.45797	-2.81973	-2.54273	2.68389
1	926	injection	idle	2.59178	-2.58129	-2.36402	2.15425
1	927	injection	idle	2.56238	-2.70415	-2.37753	2.30512
1	928	injection	idle	2.51966	-2.63363	-2.39184	2.27467
1	929	injection	dissection	2.04969	-3.09157	-2.34148	3.01338
1	930	injection	dissection	2.12731	-3.09248	-2.3326	2.95519
1	931	injection	dissection	2.23236	-3.09313	-2.41258	2.97262
1	932	injection	dissection	1.96013	-2.94271	-1.72394	2.36989
1	933	injection	dissection	1.48559	-2.74588	-0.943482	1.82369
1	934	injection	idle	1.45499	-2.62093	-0.47142	1.32874
1	935	injection	dissection	1.49018	-2.9139	-1.31055	2.29225
1	936	injection	idle	1.61161	-2.79416	-0.632578	1.50068
1	937	injection	dissection	1.58638	-2.93391	-1.41739	2.32502
1	938	injection	dissection	1.51041	-2.83486	-1.01497	1.93535
1	939	injection	idle	1.06952	-2.40211	0.844748	0.235108
1	940	injection	injection	0.598927	-2.03717	2.20112	-0.889063
1	941	injection	idle	2.05045	-2.78416	0.359865	0.213235
1	942	injection	idle	1.96219	-2.81982	0.0650043	0.60784
1	943	injection	idle	1.76573	-2.70531	0.404929	0.366177
1	944	injection	idle	2.14377	-2.76497	0.218511	0.278113
1	945	injection	idle	1.56409	-2.77222	-0.521732	1.42504
1	946	injection	idle	1.59544	-2.76331	-0.140826	1.0624
1	947	injection	dissection	1.82395	-2.98027	-1.39282	2.17726
1	948	injection	dissection	1.73353	-2.93731	-1.04366	1.89541
1	949	injection	dissection	1.83692	-3.12109	-1.64017	2.51815
1	950	injection	dissection	2.20505	-3.11351	-1.82668	2.43654
1	951	injection	dissection	2.13624	-3.11786	-2.07877	2.72749
1	952	injection	idle	2.51857	-3.02684	-1.74931	2.02261
1	953	injection	idle	2.41584	-2.95367	-2.05228	2.33388
1	954	injection	dissection	2.18498	-3.06044	-1.98396	2.54889
1	955	injection	idle	2.3976	-2.8878	-2.0121	2.24584
1	956	injection	idle	2.39527	-2.87681	-1.95887	2.17925
1	957	injection	idle	2.46875	-2.4049	-1.99512	1.71117
1	958	injection	idle	2.40234	-1.91789	-2.25051	1.56188
1	959	injection	idle	2.24941	-2.28536	-2.28658	2.06584
1	960	injection	idle	2.22043	-1.10606	-2.09195	0.84172
1	961	injection	idle	2.17592	-1.48744	-2.18993	1.30564
1	962	injection	idle	2.35122	-1.88614	-2.08353	1.43862
1	963	injection	idle	2.13013	-2.1641	-2.34626	2.07826
1	964	injection	idle	2.30668	-1.48629	-2.27544	1.29394
1	965	injection	idle	2.17262	-1.49851	-2.36337	1.47438
1	966	injection	dissection	2.13042	-2.66411	-2.3552	2.57145
1	967	injection	dissection	2.13564	-2.84799	-2.40341	2.79886
1	968	injection	dissection	2.03682	-2.98578	-2.36811	2.96872
1	969	injection	idle	2.27468	-2.04032	-2.34774	1.89246
1	970	injection	idle	2.52359	-2.25152	-2.4543	1.98949
1	971	injection	idle	2.43877	-2.11619	-2.49978	1.96213
1	972	injection	idle	2.28605	-2.10457	-2.50857	2.07376
1	973	injection	idle	1.13314	-0.0275484	-1.00107	-0.379468
1	974	injection	idle	1.41498	1.10443	-2.04065	-0.752938
1	975	injection	idle	2.1882	-1.19211	-2.3333	1.15756
1	976	injection	idle	1.87916	0.0840768	-2.37583	0.180125
1	977	injection	idle	2.26441	-1.44083	-2.35017	1.35364
1	978	injection	idle	2.02151	-0.653457	-2.39183	0.808998
1	979	injection	idle	2.39986	-1.35849	-2.51423	1.34404
1	980	injection	idle	2.3655	-1.70447	-2.54001	1.71103
1	981	injection	idle	2.12737	-1.90261	-2.28279	1.79373
1	982	injection	idle	2.16419	-0.734975	-2.48343	0.881117
1	983	injection	dissection	1.98468	-2.46272	-2.38929	2.51161
1	984	injection	idle	2.30593	-2.25111	-2.56421	2.25899
1	985	injection	idle	1.99873	-1.6893	-2.42198	1.78989
1	986	injection	dissection	2.02201	-2.40812	-2.05682	2.1365
1	987	injection	idle	2.41589	-2.02707	-2.56333	1.97895
1	988	injection	idle	2.41158	-2.21397	-2.39772	1.99491
1	989	injection	idle	2.36973	-0.997631	-2.25787	0.788343
1	990	injection	idle	2.34047	-1.67276	-2.07224	1.25243
1	991	injection	idle	2.54254	-1.29364	-1.94383	0.628302
1	992	injection	idle	1.79683	0.212467	-2.00611	-0.144673
1	993	injection	idle	2.44983	-1.09585	-2.01014	0.605563
1	994	injection	idle	2.22921	-1.15509	-1.84344	0.67405
1	995	injection	idle	1.74949	-1.40752	-1.49765	0.91963
1	996	injection	idle	1.74157	-0.0450398	-1.6679	-0.139383
1	997	injection	idle	2.09666	-0.715236	-1.99891	0.51328
1	998	injection	idle	2.12895	-1.39966	-2.12948	1.21379
1	999	injection	idle	2.17447	-1.89309	-1.9684	1.47694
1	1000	injection	idle	2.24487	-2.18162	-2.32715	2.03027
1	1001	injection	dissection	1.94908	-2.44223	-2.18184	2.3153
1	1002	injection	idle	2.36647	-1.93235	-2.26128	1.64756
1	1003	injection	dissection	2.1101	-2.38774	-2.27256	2.2461
1	1004	injection	idle	2.12023	-1.72374	-2.01639	1.41252
1	1005	injection	idle	2.3371	-1.66546	-2.35275	1.51043
1	1006	injection	idle	2.44979	-1.78483	-2.35376	1.53299
1	1007	injection	idle	2.43923	-1.29093	-2.01132	0.766276
1	1008	injection	idle	2.51139	-1.68335	-2.06076	1.11154
1	1009	injection	idle	2.2029	-2.23932	-2.14673	1.94295
1	1010	injection	idle	2.03978	-1.10347	-1.59952	0.560652
1	1011	injection	idle	2.42796	-1.02504	-1.91926	0.457897
1	1012	injection	idle	2.34731	-0.968522	-1.9339	0.487134
1	1013	injection	idle	2.43345	-1.76031	-2.29774	1.46752
1	1014	injection	idle	2.41127	-1.59103	-2.2464	1.2981
1	1015	injection	idle	2.36867	-1.0272	-2.19695	0.772682
1	1016	injection	idle	2.48418	-1.59465	-2.23811	1.2362
1	1017	injection	idle	2.46005	-1.37908	-2.11506	0.945839
1	1018	injection	idle	2.58624	-1.4716	-1.87994	0.701045
1	1019	injection	idle	2.42187	-1.33628	-2.12531	0.949334
1	1020	injection	idle	2.37422	-1.69473	-2.35208	1.50964
1	1021	injection	idle	2.44912	-0.857142	-1.98039	0.368483
1	1022	injection	idle	2.6528	-1.51517	-1.7637	0.583469
1	1023	injection	idle	2.58174	-1.44999	-1.67064	0.499997
1	1024	injection	idle	2.52211	-1.75085	-1.74234	0.904146
1	1025	injection	idle	2.34812	-1.816	-0.881106	0.332999
1	1026	injection	idle	2.58684	-1.63876	-1.10992	0.152197
1	1027	injection	idle	2.61628	-1.71978	-0.885394	-0.0030487
1	1028	injection	idle	1.86532	-0.456083	-1.15261	-0.283407
1	1029	injection	idle	1.32537	0.259179	-0.894932	-0.800201
1	1030	injection	idle	2.0967	-1.07219	-1.17773	0.115214
1	1031	injection	dissection	1.68816	-2.33579	-1.5711	1.8694
1	1032	injection	dissection	1.96261	-2.48295	-1.91359	2.12535
1	1033	injection	dissection	1.82898	-2.56017	-2.06555	2.42144
1	1034	injection	dissection	1.79213	-2.81214	-2.07799	2.69706
1	1035	injection	dissection	1.96238	-2.84727	-2.18833	2.71605
1	1036	injection	dissection	2.0312	-2.71948	-2.26702	2.62513
1	1037	injection	dissection	1.87204	-2.84003	-2.29126	2.87116
1	1038	idle	idle	2.59376	-2.51553	-1.71694	1.47582
1	1039	idle	idle	2.58742	-2.62778	-2.08401	1.92753
1	1040	idle	idle	2.7145	-2.26145	-1.64479	1.07886
1	1041	idle	idle	2.71532	-2.30596	-1.68742	1.15506
1	1042	idle	idle	2.73538	-2.30463	-1.56357	1.03037
1	1043	idle	idle	2.74591	-2.12342	-1.5031	0.811367
1	1044	idle	idle	2.73171	-2.03102	-1.49746	0.733501
1	1045	idle	idle	2.73636	-1.94709	-1.42743	0.590236
1	1046	idle	idle	2.75716	-1.92759	-1.06916	0.229288
1	1047	idle	idle	2.72541	-1.76076	-1.26562	0.285624
1	1048	idle	idle	2.761	-1.8686	-1.08263	0.193729
1	1049	idle	idle	2.7311	-1.77932	-1.34335	0.370276
1	1050	idle	idle	2.53338	-1.74831	-1.9272	1.04735
1	1051	idle	idle	2.32419	-2.2734	-2.26221	1.99459
1	1052	idle	idle	2.67962	-1.80076	-1.8004	0.856537
1	1053	idle	idle	2.72331	-1.82476	-1.54459	0.602277
1	1054	idle	idle	2.58577	-1.54894	-1.48373	0.412431
1	1055	idle	idle	2.71322	-1.68169	-1.32818	0.293235
1	1056	idle	idle	2.57219	-1.9679	-0.745667	0.132814
1	1057	idle	idle	2.68288	-2.14208	-0.897398	0.335659
1	1058	idle	idle	2.68362	-2.05462	-1.01647	0.361973
1	1059	idle	idle	2.70325	-2.39738	-0.968018	0.613669
1	1060	idle	idle	2.68857	-2.2679	-0.620898	0.191548
1	1061	idle	idle	2.55498	-2.42178	-0.174833	0.0453026
1	1062	idle	idle	2.58899	-2.2242	-0.00703922	-0.311655
1	1063	idle	idle	2.65801	-2.24674	-0.303603	-0.096134
1	1064	idle	idle	2.48377	-2.08511	-0.0155877	-0.349182
1	1065	idle	idle	2.70516	-2.26338	-0.413174	-0.0155855
1	1066	idle	idle	2.25265	-2.74192	-0.998243	1.34919
1	1067	idle	idle	2.76097	-2.26551	-0.990748	0.465698
1	1068	idle	idle	2.69248	-2.317	-0.411968	0.0340822
1	1069	idle	idle	2.66125	-1.90533	-0.563133	-0.166288
1	1070	idle	idle	2.7733	-2.21294	-0.457148	-0.0769001
1	1071	idle	idle	2.76839	-2.16609	-0.509596	-0.0663579
1	1072	idle	idle	2.76417	-2.11188	-0.372821	-0.231754
1	1073	idle	idle	2.76838	-2.25489	-0.347743	-0.126759
1	1074	idle	idle	2.74625	-2.2454	-0.45138	-0.0229339
1	1075	idle	idle	2.78486	-2.11994	-0.540763	-0.0854368
1	1076	idle	idle	2.78317	-2.12404	-0.485604	-0.131016
1	1077	idle	idle	2.77872	-2.0007	-0.499825	-0.22432
1	1078	idle	idle	2.77267	-1.99152	-0.442035	-0.282488
1	1079	dissection	idle	2.28123	-2.71915	-1.83312	2.06774
1	1080	dissection	dissection	2.11243	-2.6993	-1.84164	2.16552
1	1081	dissection	dissection	1.97988	-2.9292	-2.12253	2.7279
1	1082	dissection	dissection	2.10015	-2.89732	-2.21734	2.69715
1	1083	dissection	dissection	2.05486	-2.95962	-2.27196	2.84259
1	1084	dissection	dissection	1.94	-2.98886	-2.27473	2.95188
1	1085	dissection	dissection	2.01751	-3.03719	-2.32957	2.99512
1	1086	dissection	dissection	2.03616	-3.04443	-2.3509	3.01176
1	1087	dissection	dissection	1.91106	-3.04073	-2.3603	3.10663
1	1088	dissection	dissection	1.90555	-3.05867	-2.37749	3.13258
1	1089	dissection	dissection	1.90464	-3.07714	-2.38742	3.15728
1	1090	dissection	dissection	1.96217	-3.09961	-2.40769	3.15236
1	1091	dissection	dissection	1.93628	-3.09438	-2.40678	3.16303
1	1092	dissection	dissection	1.91505	-3.10427	-2.40957	3.19044
1	1093	dissection	dissection	1.99106	-3.1477	-2.44126	3.2044
1	1094	dissection	dissection	2.02997	-3.16468	-2.45036	3.19615
1	1095	dissection	dissection	2.28752	-3.18048	-2.51834	3.11374
1	1096	dissection	dissection	2.45579	-2.91873	-2.55298	2.80588
1	1097	dissection	dissection	2.39478	-3.12893	-2.45006	2.95052
1	1098	dissection	dissection	2.2521	-3.17567	-2.45588	3.06516
1	1099	dissection	dissection	1.934	-3.10494	-2.41191	3.18272
1	1100	dissection	dissection	1.91509	-3.10904	-2.40969	3.19633
1	1101	dissection	dissection	1.92063	-3.13128	-2.41926	3.21839
1	1102	dissection	dissection	1.94798	-3.13867	-2.42738	3.21822
1	1103	dissection	dissection	1.94192	-3.14428	-2.42396	3.22013
1	1104	dissection	dissection	1.98011	-3.16395	-2.4398	3.2256
1	1105	dissection	dissection	2.25656	-3.20116	-2.53158	3.16482
1	1106	dissection	dissection	2.14112	-3.19741	-2.51158	3.21183
1	1107	dissection	dissection	1.97892	-3.15579	-2.46413	3.23731
1	1108	dissection	dissection	2.00233	-3.16815	-2.4882	3.25106
1	1109	dissection	dissection	1.95765	-3.16178	-2.46288	3.25296
1	1110	dissection	dissection	1.96562	-3.16285	-2.46531	3.25169
1	1111	dissection	dissection	1.97485	-3.16558	-2.47074	3.24741
1	1112	dissection	dissection	1.97166	-3.16091	-2.46978	3.24427
1	1113	dissection	dissection	1.99883	-3.18655	-2.46797	3.24472
1	1114	dissection	dissection	2.01705	-3.18502	-2.4869	3.24762
1	1115	dissection	dissection	2.0984	-3.20106	-2.51664	3.24086
1	1116	dissection	dissection	2.2509	-3.19962	-2.53508	3.16179
1	1117	dissection	dissection	2.3302	-3.15688	-2.5313	3.08318
1	1118	dissection	dissection	2.30084	-3.15544	-2.51379	3.08164
1	1119	dissection	dissection	2.33952	-3.13935	-2.47642	3.00937
1	1120	dissection	dissection	2.11243	-3.161	-2.47928	3.171
1	1121	dissection	dissection	2.12419	-3.15273	-2.37737	3.04983
1	1122	dissection	dissection	2.02356	-3.14036	-2.43368	3.16939
1	1123	dissection	dissection	1.92591	-3.13119	-2.40874	3.20305
1	1124	dissection	dissection	1.9368	-3.14386	-2.40513	3.20304
1	1125	dissection	dissection	1.90715	-3.13792	-2.40762	3.22141
1	1126	dissection	dissection	1.91375	-3.14256	-2.41898	3.22802
1	1127	dissection	dissection	1.9587	-3.16389	-2.44561	3.23808
1	1128	dissection	dissection	1.93528	-3.15652	-2.43697	3.23977
1	1129	dissection	dissection	1.97543	-3.17137	-2.46291	3.24448
1	1130	dissection	dissection	1.99077	-3.17374	-2.47816	3.25173
1	1131	dissection	dissection	2.0297	-3.17828	-2.49288	3.24167
1	1132	dissection	dissection	1.9708	-3.16703	-2.47729	3.25699
1	1133	idle	dissection	2.35283	-3.16868	-2.55729	3.09191
1	1134	idle	dissection	2.39862	-3.10079	-2.55161	3.00775
1	1135	idle	dissection	2.40213	-3.02601	-2.53232	2.91502
1	1136	idle	dissection	2.35149	-3.09075	-2.51999	2.99448
1	1137	idle	dissection	2.4335	-2.93785	-2.50989	2.78369
1	1138	idle	dissection	2.32458	-3.13857	-2.41115	2.94377
1	1139	idle	dissection	2.48011	-2.80858	-2.45618	2.55532
1	1140	idle	dissection	2.43504	-2.83835	-2.5305	2.70155
1	1141	idle	dissection	2.32829	-3.01623	-2.43542	2.85204
1	1142	idle	dissection	2.37156	-2.82357	-2.45794	2.66256
1	1143	idle	idle	2.53735	-2.3739	-2.41972	2.04613
1	1144	idle	idle	2.59105	-2.3507	-2.26728	1.82544
1	1145	idle	idle	2.60619	-2.34379	-2.14093	1.68477
1	1146	idle	idle	2.57734	-2.4584	-2.09627	1.77612
1	1147	idle	idle	2.61289	-2.38144	-2.07497	1.6612
1	1148	idle	idle	2.68084	-2.26913	-1.85704	1.30897
1	1149	idle	idle	2.6611	-2.30744	-1.94909	1.44321
1	1150	idle	idle	2.70713	-2.08658	-1.68352	0.96818
1	1151	idle	idle	2.72419	-2.15686	-1.59401	0.935624
1	1152	idle	idle	2.73907	-2.08611	-1.43022	0.713586
1	1153	idle	idle	2.44921	-1.81451	-0.498965	-0.132429
1	1154	idle	idle	2.72621	-1.84978	-1.11753	0.230358
1	1155	injection	idle	2.43344	-2.0223	-1.60564	1.06984
1	1156	injection	idle	2.30066	-2.31456	-1.75562	1.5977
1	1157	injection	dissection	1.8551	-2.77602	-1.33848	1.96856
1	1158	injection	idle	2.18189	-2.60645	-1.4847	1.71552
1	1159	injection	idle	2.23974	-2.77664	-1.75797	2.06389
1	1160	injection	idle	2.27094	-2.65354	-1.48181	1.67405
1	1161	injection	idle	1.94748	-2.76101	-1.05591	1.63354
1	1162	injection	dissection	1.92683	-2.84324	-1.30359	1.93754
1	1163	injection	idle	2.22791	-2.71486	-1.09035	1.3979
1	1164	injection	idle	1.98157	-2.68558	-0.160186	0.706959
1	1165	injection	idle	1.61495	-0.705408	-0.62702	-0.387409
1	1166	injection	idle	1.55066	-0.458317	-0.715567	-0.488524
1	1167	injection	idle	1.98743	-2.46562	-1.48317	1.69701
1	1168	injection	dissection	1.84441	-2.76166	-1.7985	2.33454
1	1169	injection	dissection	1.78752	-2.89036	-2.08685	2.76895
1	1170	injection	dissection	1.93142	-2.89033	-2.20665	2.7879
1	1171	injection	dissection	2.08995	-2.74319	-1.94792	2.29921
1	1172	injection	idle	2.2307	-2.48893	-1.89169	1.89773
1	1173	injection	idle	2.14699	-2.62476	-1.36618	1.61349
1	1174	injection	dissection	1.99737	-2.81798	-2.10853	2.56494
1	1175	injection	dissection	1.99413	-2.91396	-2.2158	2.76695
1	1176	injection	dissection	1.97083	-3.0262	-2.28453	2.96163
1	1177	injection	idle	2.53263	-2.82663	-2.1985	2.27039
1	1178	injection	idle	2.39992	-2.16658	-2.33363	1.87423
1	1179	injection	idle	2.50092	-1.89136	-1.66225	0.908197
1	1180	injection	idle	1.87359	-2.30993	-1.76831	1.85814
1	1181	injection	idle	1.52524	-2.27994	-1.0975	1.50611
1	1182	injection	idle	1.64186	-2.07552	-1.29036	1.41667
1	1183	injection	dissection	1.43486	-2.71925	-1.38685	2.21385
1	1184	injection	dissection	1.86137	-2.95755	-1.87425	2.5834
1	1185	injection	dissection	1.67474	-2.87276	-1.4839	2.28576
1	1186	injection	dissection	1.8662	-2.62934	-1.86983	2.27842
1	1187	injection	dissection	1.93669	-2.83324	-2.00524	2.53495
1	1188	injection	dissection	2.12572	-2.70992	-2.21546	2.48445
1	1189	injection	idle	1.75007	-1.89589	-1.58221	1.41661
1	1190	injection	idle	1.79914	-0.996534	-1.96014	0.906251
1	1191	injection	idle	1.4031	-2.19843	-0.102529	0.648398
1	1192	injection	idle	1.51473	-2.3206	-0.0943318	0.670743
1	1193	injection	idle	1.20624	-2.22246	0.683154	0.131152
1	1194	injection	dissection	1.69211	-2.80145	-1.76668	2.44495
1	1195	injection	dissection	1.8955	-2.57261	-1.86658	2.18081
1	1196	injection	dissection	1.41827	-2.61305	-0.941842	1.75281
1	1197	injection	dissection	1.73968	-2.7158	-1.157	1.81359
1	1198	injection	dissection	1.5016	-2.71679	-1.22642	2.03173
1	1199	injection	dissection	1.64304	-2.84219	-1.73136	2.48113
1	1200	injection	idle	1.33824	-2.50727	-0.261487	1.13216
1	1201	injection	dissection	1.24954	-2.59269	-0.642474	1.59079
1	1202	injection	dissection	1.66003	-2.96299	-1.77854	2.61595
1	1203	injection	dissection	1.85015	-2.99896	-2.04525	2.78849
1	1204	injection	dissection	1.8191	-2.973	-1.49093	2.28034
1	1205	injection	dissection	1.83119	-2.96571	-1.12545	1.92124
1	1206	injection	dissection	1.82117	-3.04953	-2.00129	2.79675
1	1207	injection	dissection	1.76441	-3.04309	-2.16299	2.99094
1	1208	injection	dissection	1.72995	-3.06512	-2.10436	2.97211
1	1209	injection	dissection	1.76451	-3.08657	-2.18848	3.05514
1	1210	injection	dissection	1.91987	-2.9304	-2.33482	2.95521
1	1211	injection	dissection	1.85442	-3.0433	-2.33574	3.10536
1	1212	injection	dissection	2.00955	-2.9246	-2.34572	2.89518
1	1213	injection	dissection	2.20242	-3.07888	-2.14346	2.72843
1	1214	injection	idle	2.3111	-2.91133	-1.93144	2.23712
1	1215	injection	idle	2.51063	-2.88138	-2.12644	2.24148
1	1216	injection	idle	2.28678	-2.97837	-1.76051	2.14754
1	1217	injection	idle	1.3777	-2.19263	0.186169	0.349744
1	1218	injection	idle	1.15113	0.050427	-0.953254	-0.469678
1	1219	injection	idle	1.75059	-1.76648	-0.00862757	-0.11478
1	1220	injection	idle	1.76314	-2.55661	-0.709472	1.25815
1	1221	injection	idle	2.27526	-2.58334	-0.971535	1.11607
1	1222	injection	idle	1.4814	-1.13967	0.199758	-0.62941
1	1223	injection	idle	1.99421	-2.52466	-1.63001	1.88214
1	1224	injection	dissection	1.79303	-2.83601	-1.8358	2.47399
1	1225	injection	idle	2.68958	-2.54484	-1.24285	0.971046
1	1226	injection	idle	2.59406	-2.15031	-0.810005	0.304214
1	1227	injection	idle	2.27302	-1.74304	-0.14362	-0.395179
1	1228	injection	idle	2.72231	-2.38337	-1.05056	0.622871
1	1229	injection	idle	1.95455	-2.1273	1.12504	-0.955255
1	1230	injection	idle	1.30789	-2.2278	0.0276649	0.680638
1	1231	injection	idle	1.56822	-1.91827	-0.123129	0.317795
1	1232	injection	idle	1.80698	-1.33979	-1.48577	0.799113
1	1233	injection	idle	1.7733	-1.44983	-1.12125	0.587698
1	1234	injection	idle	1.95476	-1.69092	-1.62854	1.12552
1	1235	injection	idle	1.82835	-1.89348	-0.986439	0.848779
1	1236	injection	idle	2.64323	-1.73962	-1.00781	0.072221
1	1237	injection	idle	2.7126	-2.15064	-0.713801	0.111993
1	1238	injection	idle	2.40465	-1.94942	0.419291	-0.818667
1	1239	injection	idle	2.67981	-1.96614	-0.423847	-0.269873
1	1240	injection	idle	2.48726	-2.05539	0.145385	-0.533979
1	1241	injection	idle	2.52129	-1.9003	-0.0280476	-0.542008
1	1242	injection	idle	2.55314	-2.02658	0.303954	-0.752864
1	1243	injection	idle	1.62804	-2.11599	0.539661	-0.120515
1	1244	injection	injection	1.03853	-1.63723	2.03792	-1.41063
1	1245	injection	idle	1.50536	-2.31219	0.905217	-0.154944
1	1246	injection	idle	1.44834	-2.38796	0.694521	0.138514
1	1247	injection	idle	1.90751	-2.71862	-0.150677	0.827784
1	1248	injection	idle	1.74652	-2.65517	0.627124	0.185817
1	1249	injection	idle	1.58252	-2.42099	0.329411	0.373431
1	1250	injection	idle	1.59002	-2.53929	0.410312	0.395554
1	1251	injection	idle	2.17522	-2.84987	-0.541998	1.04771
1	1252	injection	idle	1.92271	-2.71999	0.0231509	0.618847
1	1253	injection	idle	2.0089	-2.90425	-1.25723	1.89604
1	1254	injection	idle	2.08799	-2.88516	-1.20285	1.77215
1	1255	injection	dissection	1.94481	-2.96971	-1.77287	2.44385
1	1256	injection	dissection	1.94906	-3.09212	-1.74144	2.52027
1	1257	injection	dissection	1.82935	-3.03799	-2.03737	2.82971
1	1258	injection	dissection	1.9103	-3.09661	-1.90006	2.6999
1	1259	injection	dissection	1.98194	-3.10444	-2.15963	2.90492
1	1260	injection	dissection	1.95858	-3.11143	-2.17287	2.92874
1	1261	injection	dissection	2.09979	-3.11218	-2.3089	2.97594
1	1262	injection	dissection	2.08548	-3.11836	-2.31998	2.99953
1	1263	injection	dissection	2.22686	-3.10017	-2.34689	2.91509
1	1264	injection	dissection	2.21813	-3.1239	-2.34157	2.93337
1	1265	injection	dissection	2.24934	-3.09315	-2.36448	2.90259
1	1266	injection	dissection	2.17766	-3.14123	-2.3849	3.0154
1	1267	injection	dissection	2.24197	-3.10814	-2.40393	2.96555
1	1268	injection	dissection	2.19704	-3.13126	-2.41128	3.02705
1	1269	injection	dissection	2.00191	-3.12657	-2.38436	3.12896
1	1270	injection	dissection	2.0383	-3.13361	-2.40924	3.13202
1	1271	injection	dissection	1.92978	-3.11047	-2.39896	3.17946
1	1272	injection	dissection	2.43417	-3.03165	-2.40492	2.7743
1	1273	injection	idle	2.53282	-2.85697	-2.39029	2.49093
1	1274	injection	idle	2.58951	-2.68139	-2.17851	2.04872
1	1275	injection	dissection	2.45883	-2.95731	-2.31647	2.56186
1	1276	injection	dissection	1.95619	-3.11669	-2.2634	3.02526
1	1277	injection	dissection	1.91122	-3.10829	-2.16663	2.95099
1	1278	injection	dissection	1.92878	-3.09306	-2.36538	3.13656
1	1279	injection	dissection	1.92334	-3.11082	-2.3349	3.12203
1	1280	injection	dissection	1.95872	-3.11393	-2.39298	3.15758
1	1281	injection	dissection	1.8986	-3.11446	-2.35245	3.15983
1	1282	injection	dissection	2.02525	-3.16557	-2.29811	3.05938
1	1283	injection	dissection	1.9359	-3.13684	-2.39073	3.18737
1	1284	injection	dissection	1.99043	-3.14829	-2.44735	3.20827
1	1285	injection	dissection	2.07636	-3.1803	-2.49604	3.22249
1	1286	injection	dissection	1.9967	-3.16137	-2.46047	3.22784
1	1287	injection	dissection	2.1262	-3.18952	-2.52107	3.22032
1	1288	injection	dissection	2.12195	-3.1882	-2.51843	3.2173
1	1289	idle	dissection	2.41575	-2.99584	-2.51298	2.87015
1	1290	idle	dissection	2.47611	-3.01472	-2.36782	2.66956
1	1291	idle	dissection	2.42118	-3.04758	-2.37401	2.74892
1	1292	idle	idle	2.55423	-2.79958	-2.33828	2.35658
1	1293	idle	idle	2.54097	-2.92118	-2.27078	2.40691
1	1294	idle	idle	2.60284	-2.72238	-2.14603	2.04917
1	1295	idle	idle	2.58485	-2.78551	-2.15068	2.12635
1	1296	idle	idle	2.6452	-2.56424	-2.02815	1.76535
1	1297	idle	idle	2.64371	-2.64675	-1.90197	1.71679
1	1298	idle	idle	2.56486	-2.77287	-1.95123	1.95308
1	1299	idle	dissection	2.28686	-3.02551	-2.17513	2.65106
1	1300	idle	idle	2.48036	-2.94551	-1.91543	2.15797
1	1301	idle	idle	2.42208	-2.94461	-2.06476	2.34257
1	1302	idle	idle	2.54423	-2.8222	-2.04333	2.0965
1	1303	idle	idle	2.60675	-2.69991	-2.01728	1.90716
1	1304	idle	idle	2.53114	-2.39886	-2.15494	1.8236
1	1305	idle	idle	2.71058	-2.34264	-1.56466	1.08224
1	1306	idle	idle	2.72751	-2.35088	-1.56575	1.07632
1	1307	idle	idle	2.73696	-2.33212	-1.50621	0.99412
1	1308	idle	idle	2.75531	-2.36224	-1.14515	0.683142
1	1309	idle	idle	2.76379	-2.45141	-1.20682	0.818145
1	1310	idle	idle	2.76808	-2.33614	-1.11958	0.634763
1	1311	dissection	dissection	2.14782	-2.87054	-2.11459	2.5416
1	1312	dissection	dissection	2.03146	-2.90676	-2.27371	2.79701
1	1313	dissection	dissection	1.8261	-2.99048	-2.24706	3.0061
1	1314	dissection	dissection	2.02273	-3.07904	-2.29017	2.98801
1	1315	dissection	dissection	2.07255	-3.09291	-2.3775	3.05332
1	1316	dissection	dissection	1.99674	-3.09192	-2.34075	3.06847
1	1317	dissection	dissection	1.95327	-3.08104	-2.38429	3.13372
1	1318	dissection	dissection	2.02605	-3.11873	-2.41565	3.14356
1	1319	dissection	dissection	1.95194	-3.1068	-2.40973	3.17104
1	1320	dissection	dissection	2.08941	-3.16504	-2.47931	3.18907
1	1321	dissection	dissection	2.08722	-3.17042	-2.48028	3.19537
1	1322	dissection	dissection	2.08948	-3.17035	-2.47433	3.18813
1	1323	dissection	dissection	2.07424	-3.16475	-2.46732	3.18893
1	1324	dissection	dissection	2.06051	-3.16807	-2.46635	3.19678
1	1325	dissection	dissection	2.02407	-3.15753	-2.45922	3.20514
1	1326	dissection	dissection	2.2703	-3.18751	-2.50182	3.11758
1	1327	dissection	dissection	2.23281	-3.16734	-2.50677	3.1321
1	1328	dissection	dissection	2.12813	-3.16948	-2.48597	3.17805
1	1329	dissection	dissection	1.99731	-3.14097	-2.45329	3.20799
1	1330	dissection	dissection	2.01959	-3.1558	-2.46574	3.2156
1	1331	dissection	dissection	1.99878	-3.15265	-2.46096	3.22223
1	1332	dissection	dissection	1.94844	-3.14486	-2.44129	3.2287
1	1333	dissection	dissection	1.96139	-3.15268	-2.45476	3.23801
1	1334	dissection	dissection	1.97037	-3.1611	-2.45919	3.24158
1	1335	dissection	dissection	2.02302	-3.18134	-2.48533	3.24585
1	1336	dissection	dissection	2.07843	-3.20066	-2.50778	3.24537
1	1337	dissection	dissection	1.9927	-3.17238	-2.48231	3.25431
1	1338	dissection	dissection	1.9844	-3.17155	-2.48168	3.25814
1	1339	dissection	dissection	2.02035	-3.18739	-2.50039	3.26354
1	1340	dissection	dissection	2.06475	-3.20043	-2.52556	3.26734
1	1341	dissection	dissection	2.05018	-3.19294	-2.51996	3.26501
1	1342	dissection	dissection	2.31176	-3.20008	-2.57813	3.16009
1	1343	dissection	dissection	2.18881	-3.20523	-2.56012	3.22106
1	1344	dissection	dissection	2.23133	-3.19986	-2.56381	3.19281
1	1345	dissection	dissection	2.12572	-3.19268	-2.54532	3.23795
1	1346	dissection	dissection	2.05759	-3.17817	-2.51683	3.24714
1	1347	dissection	dissection	2.10507	-3.18819	-2.53301	3.23726
1	1348	dissection	dissection	2.04895	-3.17367	-2.5114	3.24346
1	1349	dissection	dissection	2.04052	-3.16835	-2.50441	3.23798
1	1350	dissection	dissection	2.04151	-3.17476	-2.50258	3.23945
1	1351	dissection	dissection	2.06215	-3.17696	-2.50761	3.23394
1	1352	dissection	dissection	2.0696	-3.18708	-2.51078	3.24092
1	1353	dissection	dissection	2.04442	-3.17512	-2.50467	3.24154
1	1354	dissection	dissection	2.00814	-3.1683	-2.49452	3.25085
1	1355	dissection	dissection	2.00462	-3.16874	-2.4965	3.25509
1	1356	dissection	dissection	2.03057	-3.16838	-2.50416	3.24299
1	1357	dissection	dissection	2.06481	-3.17373	-2.51558	3.23452
1	1358	dissection	dissection	2.04969	-3.1698	-2.505	3.23117
1	1359	dissection	dissection	2.04685	-3.16777	-2.50456	3.23128
1	1360	dissection	dissection	2.06583	-3.17211	-2.50877	3.22734
1	1361	dissection	dissection	2.06418	-3.16802	-2.5064	3.22353
1	1362	dissection	dissection	1.97507	-3.15411	-2.48005	3.24787
1	1363	dissection	dissection	1.99872	-3.15993	-2.49287	3.24579
1	1364	dissection	dissection	1.98243	-3.15325	-2.48619	3.24631
1	1365	dissection	dissection	2.02323	-3.14137	-2.48886	3.20815
1	1366	dissection	dissection	1.95618	-3.14363	-2.47234	3.24266
1	1367	dissection	dissection	1.9576	-3.1439	-2.47469	3.24376
1	1368	dissection	dissection	1.96109	-3.14741	-2.47607	3.24561
1	1369	dissection	dissection	1.98699	-3.15324	-2.48632	3.24225
1	1370	dissection	dissection	2.01961	-3.15866	-2.49868	3.2364
1	1371	dissection	dissection	2.17024	-3.20122	-2.55193	3.22541
1	1372	dissection	dissection	2.19369	-3.19354	-2.55177	3.20414
1	1373	dissection	dissection	2.10312	-3.18911	-2.52424	3.23199
1	1374	dissection	dissection	2.23163	-3.19244	-2.54557	3.17514
1	1375	dissection	dissection	2.06958	-3.17022	-2.50858	3.22352
1	1376	dissection	dissection	2.01144	-3.15698	-2.48935	3.2316
1	1377	dissection	dissection	2.41627	-3.08282	-2.56787	2.99298
1	1378	dissection	dissection	2.14732	-3.15935	-2.52148	3.17842
1	1379	dissection	dissection	2.29899	-2.77563	-2.58872	2.75565
1	1380	dissection	dissection	2.19137	-3.09167	-2.53638	3.10076
1	1381	dissection	dissection	2.03799	-3.14152	-2.48576	3.20224
1	1382	dissection	dissection	1.99472	-3.14482	-2.47506	3.22261
1	1383	dissection	dissection	2.06636	-3.15829	-2.50362	3.21499
1	1384	dissection	dissection	2.01048	-3.14838	-2.48703	3.22721
1	1385	dissection	dissection	2.12867	-3.16429	-2.50556	3.17626
1	1386	dissection	dissection	2.2331	-3.06813	-2.54361	3.05692
1	1387	dissection	dissection	2.00858	-3.09511	-2.46234	3.15366
1	1388	dissection	dissection	1.99414	-3.13733	-2.4734	3.21336
1	1389	dissection	dissection	2.00876	-3.15898	-2.48605	3.2349
1	1390	dissection	dissection	1.94667	-3.14194	-2.4625	3.23972
1	1391	dissection	dissection	2.01735	-3.16304	-2.48876	3.23336
1	1392	dissection	dissection	1.99394	-3.15986	-2.48672	3.24597
1	1393	dissection	dissection	2.0957	-3.11587	-2.49194	3.13744
1	1394	dissection	dissection	2.02629	-3.16693	-2.49522	3.23685
1	1395	dissection	dissection	1.99159	-3.15174	-2.47925	3.23041
1	1396	dissection	dissection	1.9712	-3.15332	-2.47748	3.24484
1	1397	dissection	dissection	1.97408	-3.15931	-2.48062	3.25187
1	1398	dissection	dissection	1.98056	-3.16127	-2.48495	3.25346
1	1399	dissection	dissection	2.03505	-3.18015	-2.50247	3.24989
1	1400	dissection	dissection	2.07236	-3.17773	-2.51292	3.2331
1	1401	dissection	dissection	2.20832	-3.16216	-2.51823	3.13294
1	1402	dissection	dissection	2.21792	-3.17538	-2.54216	3.16356
1	1403	dissection	dissection	2.05488	-3.17063	-2.5066	3.2332
1	1404	dissection	dissection	1.98365	-3.15706	-2.47793	3.24355
1	1405	dissection	dissection	2.05973	-3.18144	-2.50707	3.24086
1	1406	dissection	dissection	2.16087	-3.19884	-2.53385	3.2208
1	1407	dissection	dissection	1.97442	-3.15878	-2.46527	3.24055
1	1408	dissection	dissection	1.98751	-3.16034	-2.47737	3.24418
1	1409	dissection	dissection	2.37727	-3.12039	-2.53214	3.02638
1	1410	dissection	dissection	2.18329	-3.18877	-2.52591	3.19075
1	1411	dissection	dissection	2.19748	-3.18491	-2.52722	3.17717
1	1412	dissection	dissection	2.37102	-3.11622	-2.54592	3.03656
1	1413	dissection	dissection	2.21428	-3.18262	-2.50705	3.14604
1	1414	dissection	dissection	2.14102	-3.18362	-2.45747	3.14387
1	1415	dissection	dissection	2.31522	-3.14607	-2.50251	3.05617
1	1416	dissection	dissection	2.15324	-3.16022	-2.5065	3.16942
1	1417	dissection	dissection	2.18571	-3.18028	-2.37579	3.02504
1	1418	dissection	dissection	2.04563	-3.15487	-2.43884	3.16783
1	1419	dissection	dissection	2.15194	-3.16085	-2.46977	3.13284
1	1420	dissection	dissection	2.12938	-3.15623	-2.46748	3.1423
1	1421	dissection	dissection	2.31625	-3.151	-2.41633	2.97098
1	1422	dissection	dissection	2.02179	-3.14685	-2.43654	3.17706
1	1423	dissection	dissection	2.00362	-3.15234	-2.44101	3.19496
1	1424	dissection	dissection	2.04541	-3.1667	-2.47092	3.20869
1	1425	dissection	dissection	2.0549	-3.17198	-2.46252	3.19443
1	1426	dissection	dissection	2.07814	-3.1766	-2.48811	3.20917
1	1427	dissection	dissection	1.99577	-3.16184	-2.46554	3.22986
1	1428	dissection	dissection	1.97679	-3.15605	-2.46232	3.23233
1	1429	dissection	dissection	1.97114	-3.16246	-2.45987	3.23857
1	1430	dissection	dissection	2.04144	-3.15849	-2.48584	3.20756
1	1431	dissection	dissection	2.07584	-3.18719	-2.51225	3.23568
1	1432	dissection	dissection	2.17785	-3.19544	-2.52273	3.1847
1	1433	dissection	dissection	2.04231	-3.18591	-2.4593	3.20826
1	1434	dissection	dissection	2.12521	-3.18709	-2.50355	3.19989
1	1435	dissection	dissection	2.03105	-3.17398	-2.47065	3.21877
1	1436	dissection	dissection	2.03411	-3.16747	-2.47857	3.21502
1	1437	dissection	dissection	2.12282	-3.17763	-2.5054	3.18926
1	1438	dissection	dissection	2.05514	-3.17057	-2.49267	3.22198
1	1439	dissection	dissection	2.21729	-3.18398	-2.52557	3.1609
1	1440	dissection	dissection	2.38875	-3.11919	-2.46733	2.95809
1	1441	dissection	dissection	2.36704	-3.12136	-2.4577	2.96053
1	1442	dissection	dissection	2.3599	-3.11925	-2.46407	2.96362
1	1443	dissection	dissection	2.07522	-3.14661	-2.46981	3.17386
1	1444	dissection	dissection	2.36622	-3.10382	-2.44721	2.93464
1	1445	dissection	dissection	2.10624	-3.16831	-2.45703	3.16098
1	1446	dissection	dissection	2.07047	-3.15291	-2.46113	3.17546
1	1447	dissection	dissection	1.95771	-3.1403	-2.43262	3.20966
1	1448	dissection	dissection	1.97174	-3.15023	-2.42429	3.19728
1	1449	dissection	dissection	1.97151	-3.16013	-2.4387	3.21991
1	1450	dissection	dissection	2.08928	-3.18698	-2.49053	3.2117
1	1451	dissection	dissection	2.20986	-3.19588	-2.52589	3.18094
1	1452	dissection	dissection	2.148	-3.19114	-2.51349	3.19857
1	1453	dissection	dissection	2.18691	-3.19202	-2.52797	3.19174
1	1454	dissection	dissection	2.26554	-3.18357	-2.53613	3.14169
1	1455	dissection	dissection	2.05572	-3.16925	-2.49981	3.22587
1	1456	dissection	dissection	2.04503	-3.17216	-2.49086	3.22397
1	1457	dissection	dissection	2.06563	-3.18044	-2.47218	3.2008
1	1458	dissection	dissection	2.07602	-3.20736	-2.31708	3.05886
1	1459	dissection	dissection	2.1244	-3.17991	-2.50582	3.20062
1	1460	dissection	dissection	1.96805	-3.14458	-2.45659	3.22495
1	1461	dissection	dissection	2.30628	-3.18505	-2.52035	3.10758
1	1462	dissection	dissection	2.30332	-3.18494	-2.47681	3.06467
1	1463	dissection	dissection	2.11853	-3.15584	-2.49099	3.16803
1	1464	dissection	dissection	2.09809	-3.17314	-2.50358	3.20808
1	1465	dissection	dissection	1.98504	-3.15175	-2.46573	3.22828
1	1466	dissection	dissection	2.2237	-3.19055	-2.50545	3.14559
1	1467	dissection	dissection	2.0374	-3.168	-2.48443	3.22644
1	1468	dissection	dissection	2.32999	-3.16059	-2.50889	3.06032
1	1469	dissection	dissection	2.23008	-3.18999	-2.47859	3.11648
1	1470	dissection	dissection	2.03715	-3.16294	-2.43444	3.17379
1	1471	dissection	dissection	2.19134	-3.17575	-2.49685	3.15055
1	1472	dissection	dissection	2.29493	-3.17951	-2.48028	3.07336
1	1473	dissection	dissection	2.31274	-3.16524	-2.47071	3.03976
1	1474	dissection	dissection	2.28442	-3.19426	-2.41558	3.0168
1	1475	dissection	dissection	2.06319	-3.16747	-2.43285	3.16053
1	1476	dissection	dissection	2.13774	-3.19942	-2.39869	3.10143
1	1477	dissection	dissection	2.14763	-3.18726	-2.43462	3.12203
1	1478	dissection	dissection	2.07071	-3.17528	-2.43302	3.15934
1	1479	dissection	dissection	1.96551	-3.14538	-2.42859	3.20432
1	1480	dissection	dissection	1.94931	-3.14505	-2.43438	3.2201
1	1481	dissection	dissection	1.97671	-3.16009	-2.45299	3.23302
1	1482	dissection	dissection	2.10558	-3.19485	-2.49978	3.22069
1	1483	dissection	dissection	2.01806	-3.17508	-2.47802	3.24
1	1484	dissection	dissection	2.10029	-3.19915	-2.50587	3.22913
1	1485	dissection	dissection	2.11037	-3.20126	-2.51537	3.23319
1	1486	dissection	dissection	2.18514	-3.20698	-2.53391	3.20729
1	1487	dissection	dissection	2.04169	-3.18142	-2.49891	3.24418
1	1488	dissection	dissection	2.17909	-3.20752	-2.54039	3.21391
1	1489	dissection	dissection	2.18396	-3.2052	-2.53784	3.20849
1	1490	dissection	dissection	2.35753	-3.15452	-2.51478	3.04768
1	1491	dissection	dissection	2.3192	-3.17009	-2.52902	3.09626
1	1492	dissection	dissection	2.3364	-3.17356	-2.47487	3.03189
1	1493	dissection	dissection	2.10658	-3.16548	-2.4862	3.18416
1	1494	dissection	dissection	2.13145	-3.16789	-2.49225	3.17643
1	1495	dissection	dissection	1.96049	-3.13498	-2.44353	3.21469
1	1496	dissection	dissection	2.10046	-3.17615	-2.49997	3.20851
1	1497	dissection	dissection	2.43442	-2.96092	-2.52702	2.84173
1	1498	dissection	dissection	2.40149	-3.05172	-2.46806	2.88866
1	1499	dissection	dissection	2.2086	-3.12051	-2.10742	2.70564
1	1500	dissection	dissection	2.24844	-3.13423	-2.37911	2.95518
1	1501	dissection	dissection	2.04256	-3.14447	-2.42877	3.15173
1	1502	dissection	dissection	2.13331	-3.14844	-2.48333	3.14915
1	1503	dissection	dissection	2.23179	-3.13609	-2.4994	3.10064
1	1504	dissection	dissection	2.18569	-3.14617	-2.48081	3.11641
1	1505	dissection	dissection	1.99707	-3.13128	-2.43494	3.17963
1	1506	dissection	dissection	2.32859	-3.15198	-2.42334	2.97593
1	1507	dissection	dissection	2.00812	-3.15694	-2.4164	3.17537
1	1508	dissection	dissection	2.07171	-3.15741	-2.44879	3.16063
1	1509	dissection	dissection	2.04248	-3.15675	-2.4789	3.2096
1	1510	dissection	dissection	2.00418	-3.14768	-2.46576	3.21254
1	1511	dissection	dissection	2.33688	-2.99023	-2.54765	2.91854
1	1512	dissection	dissection	1.9628	-3.1316	-2.44276	3.20681
1	1513	dissection	dissection	1.99007	-3.13862	-2.46526	3.20951
1	1514	dissection	dissection	2.0426	-3.17718	-2.47608	3.21614
1	1515	dissection	dissection	2.03216	-3.18649	-2.41861	3.17267
1	1516	dissection	dissection	2.10637	-3.18794	-2.49859	3.20591
1	1517	dissection	dissection	1.94845	-3.14312	-2.45402	3.23457
1	1518	dissection	dissection	2.1149	-3.16161	-2.49811	3.17674
1	1519	dissection	dissection	2.08002	-3.1864	-2.4938	3.22034
1	1520	dissection	dissection	2.12835	-3.18902	-2.51232	3.20968
1	1521	dissection	dissection	2.00586	-3.16533	-2.47986	3.23824
1	1522	dissection	dissection	2.04956	-3.1809	-2.50117	3.24098
1	1523	dissection	dissection	1.95274	-3.15481	-2.46146	3.24709
1	1524	dissection	dissection	1.97091	-3.16306	-2.47255	3.25158
1	1525	dissection	dissection	1.95345	-3.15702	-2.47117	3.25688
1	1526	dissection	dissection	1.95822	-3.16231	-2.4722	3.25677
1	1527	dissection	dissection	1.9698	-3.16692	-2.4813	3.25969
1	1528	dissection	dissection	1.95838	-3.16687	-2.47414	3.26235
1	1529	dissection	dissection	1.95966	-3.16751	-2.47764	3.26533
1	1530	dissection	dissection	1.95635	-3.16985	-2.47646	3.26761
1	1531	idle	dissection	2.42039	-3.08748	-2.53021	2.98713
1	1532	idle	dissection	2.36806	-3.16884	-2.56757	3.10102
1	1533	injection	dissection	2.3437	-3.17182	-2.5658	3.11185
1	1534	injection	dissection	2.43951	-2.99867	-2.57168	2.92101
1	1535	injection	dissection	2.47864	-2.91285	-2.54761	2.77274
1	1536	injection	dissection	2.50057	-2.89524	-2.50859	2.68974
1	1537	injection	dissection	2.45689	-2.89518	-2.5455	2.76648
1	1538	injection	dissection	2.4054	-3.04387	-2.48109	2.8884
1	1539	injection	dissection	2.44595	-2.96593	-2.45457	2.74147
1	1540	injection	dissection	2.2756	-3.1221	-2.46771	3.02059
1	1541	injection	dissection	2.43272	-2.9912	-2.46439	2.79758
1	1542	injection	dissection	2.4	-3.05861	-2.4538	2.87532
1	1543	injection	dissection	2.38748	-3.06962	-2.44468	2.87974
1	1544	injection	dissection	2.42659	-3.02665	-2.4448	2.81428
1	1545	injection	idle	2.5777	-2.80031	-2.28484	2.29113
1	1546	injection	idle	2.59581	-2.67296	-2.19681	2.05983
1	1547	injection	idle	2.57091	-2.82519	-2.18262	2.21133
1	1548	injection	idle	2.56846	-2.80073	-2.19893	2.21099
1	1549	injection	idle	2.63436	-2.71695	-1.95695	1.83903
1	1550	injection	idle	2.63771	-2.69419	-1.94092	1.80694
1	1551	injection	idle	2.71532	-2.54537	-1.62654	1.31943
1	1552	injection	idle	2.72139	-2.57547	-1.55285	1.27393
1	1553	injection	dissection	2.03034	-2.91283	-2.10109	2.6353
1	1554	injection	dissection	2.01994	-2.90499	-2.1241	2.65628
1	1555	injection	dissection	1.92929	-3.06245	-2.28482	3.02873
1	1556	injection	dissection	1.91084	-3.04708	-2.31396	3.0564
1	1557	injection	dissection	1.93055	-3.07864	-2.3597	3.12199
1	1558	injection	dissection	1.9329	-3.08993	-2.37128	3.14088
1	1559	injection	dissection	1.93602	-3.10521	-2.39093	3.16641
1	1560	injection	dissection	1.92859	-3.11056	-2.4002	3.18064
1	1561	injection	dissection	1.92068	-3.11052	-2.41039	3.19051
1	1562	injection	dissection	1.95485	-3.13164	-2.43266	3.20208
1	1563	injection	dissection	1.97968	-3.14312	-2.45004	3.21374
1	1564	injection	dissection	2.06875	-3.17097	-2.45779	3.17866
1	1565	injection	dissection	2.10806	-3.15621	-2.45403	3.13684
1	1566	injection	dissection	2.02963	-3.13539	-2.4083	3.12968
1	1567	injection	dissection	2.02964	-3.12013	-2.39958	3.10177
1	1568	injection	dissection	2.30299	-3.03402	-2.51315	2.95807
1	1569	injection	dissection	2.07532	-3.12137	-2.47209	3.15174
1	1570	injection	dissection	2.00023	-3.11915	-2.44602	3.17479
1	1571	injection	dissection	1.9492	-3.12475	-2.43823	3.21061
1	1572	injection	dissection	2.02522	-3.14832	-2.46871	3.20406
1	1573	injection	dissection	1.98263	-3.14088	-2.4548	3.2143
1	1574	injection	dissection	2.05157	-3.16113	-2.47958	3.20659
1	1575	injection	dissection	2.08025	-3.17443	-2.49415	3.21161
1	1576	injection	dissection	2.07621	-3.17567	-2.49541	3.21621
1	1577	injection	dissection	2.12108	-3.17227	-2.5085	3.19664
1	1578	injection	dissection	2.03667	-3.16401	-2.49105	3.2278
1	1579	injection	dissection	2.05487	-3.16215	-2.49769	3.21818
1	1580	injection	dissection	2.09729	-3.17854	-2.51169	3.21422
1	1581	injection	dissection	2.11329	-3.1829	-2.52174	3.21758
1	1582	injection	dissection	2.00238	-3.1578	-2.47979	3.2291
1	1583	injection	dissection	1.98915	-3.16195	-2.47631	3.23829
1	1584	idle	dissection	2.2897	-3.19578	-2.55893	3.15891
1	1585	idle	dissection	2.45518	-2.93788	-2.58512	2.86618
1	1586	idle	dissection	2.42756	-3.00397	-2.56306	2.91655
1	1587	idle	dissection	2.32657	-3.12668	-2.54837	3.06883
1	1588	idle	dissection	2.08309	-3.15976	-2.50332	3.20502
1	1589	idle	idle	2.55902	-2.76578	-2.4705	2.4898
1	1590	idle	idle	2.56075	-2.79014	-2.47716	2.51013
1	1591	idle	idle	2.55946	-2.76352	-2.4644	2.4614
1	1592	idle	idle	2.55256	-2.76244	-2.44921	2.44775
1	1593	idle	idle	2.6081	-2.5246	-2.20621	1.92308
1	1594	idle	idle	2.61623	-2.49671	-2.16631	1.85243
1	1595	idle	idle	2.61913	-2.45474	-2.19421	1.84242
1	1596	idle	idle	2.651	-2.35386	-2.07912	1.62349
1	1597	idle	idle	2.66385	-2.39142	-2.00408	1.56806
1	1598	idle	idle	2.69244	-2.32065	-1.88184	1.37362
1	1599	dissection	dissection	2.17837	-2.97361	-2.38804	2.87141
1	1600	dissection	dissection	1.99708	-3.03726	-2.37714	3.05548
1	1601	dissection	dissection	1.98693	-3.07457	-2.40132	3.11912
1	1602	dissection	dissection	1.95903	-3.08654	-2.4061	3.14786
1	1603	dissection	dissection	1.93296	-3.0954	-2.40861	3.17298
1	1604	dissection	dissection	1.98224	-3.12907	-2.43782	3.19158
1	1605	dissection	dissection	1.99477	-3.14217	-2.44835	3.20229
1	1606	dissection	dissection	1.99668	-3.15372	-2.45719	3.21628
1	1607	dissection	dissection	2.01919	-3.16598	-2.47826	3.22911
1	1608	dissection	dissection	2.00724	-3.16812	-2.48071	3.23968
1	1609	dissection	dissection	2.00383	-3.16969	-2.48026	3.24184
1	1610	dissection	dissection	1.99531	-3.16491	-2.47841	3.24162
1	1611	dissection	dissection	1.98201	-3.16135	-2.47301	3.24203
1	1612	dissection	dissection	2.03724	-3.18087	-2.4959	3.24187
1	1613	dissection	dissection	2.003	-3.16706	-2.47859	3.23786
1	1614	dissection	dissection	2.03125	-3.1755	-2.49202	3.23785
1	1615	dissection	dissection	2.01674	-3.17172	-2.4872	3.24288
1	1616	dissection	dissection	1.9794	-3.1582	-2.47223	3.24445
1	1617	dissection	dissection	2.12016	-3.19283	-2.52451	3.22718
1	1618	dissection	dissection	2.46228	-3.00872	-2.58771	2.93288
1	1619	dissection	dissection	2.07026	-3.16793	-2.50823	3.2269
1	1620	dissection	dissection	2.05308	-3.16942	-2.50242	3.23135
1	1621	dissection	dissection	1.97595	-3.15222	-2.47258	3.24267
1	1622	dissection	dissection	2.07665	-3.1872	-2.51606	3.2435
1	1623	dissection	dissection	1.98653	-3.16291	-2.48227	3.2524
1	1624	dissection	dissection	2.0148	-3.17052	-2.49547	3.25034
1	1625	dissection	dissection	1.99613	-3.15799	-2.48151	3.23752
1	1626	dissection	dissection	2.07051	-3.19337	-2.51103	3.24466
1	1627	dissection	dissection	2.05742	-3.19152	-2.51793	3.25923
1	1628	dissection	dissection	2.00029	-3.17673	-2.49681	3.26383
1	1629	dissection	dissection	1.96669	-3.16425	-2.48338	3.26309
1	1630	dissection	dissection	1.9779	-3.1725	-2.48731	3.26556
1	1631	dissection	dissection	1.96614	-3.16622	-2.48722	3.26702
1	1632	dissection	dissection	1.96809	-3.16865	-2.48813	3.2686
1	1633	dissection	dissection	1.98155	-3.17425	-2.48785	3.26362
1	1634	dissection	dissection	1.98891	-3.17678	-2.49457	3.26415
1	1635	dissection	dissection	2.00205	-3.18054	-2.49931	3.26614
1	1636	dissection	dissection	2.0299	-3.19231	-2.51413	3.27136
1	1637	dissection	dissection	1.97955	-3.17208	-2.49383	3.2693
1	1638	dissection	dissection	1.97669	-3.17395	-2.49312	3.27116
1	1639	dissection	dissection	1.97484	-3.17103	-2.49261	3.27025
1	1640	dissection	dissection	1.98061	-3.17407	-2.49355	3.26926
1	1641	dissection	dissection	1.97819	-3.17043	-2.48974	3.26439
1	1642	dissection	dissection	2.22811	-3.22336	-2.57171	3.22396
1	1643	dissection	dissection	2.42313	-3.10344	-2.54985	3.0082
1	1644	dissection	dissection	2.00794	-3.16417	-2.49465	3.24519
1	1645	dissection	dissection	2.37822	-3.14046	-2.57097	3.0645
1	1646	dissection	dissection	2.26675	-3.17889	-2.56547	3.16149
1	1647	dissection	dissection	2.14951	-3.18629	-2.54059	3.21707
1	1648	dissection	dissection	1.99875	-3.1578	-2.48948	3.24427
1	1649	dissection	dissection	2.12788	-3.19191	-2.53151	3.22925
1	1650	dissection	dissection	2.03786	-3.17643	-2.49646	3.24274
1	1651	dissection	dissection	2.1806	-3.20327	-2.53603	3.20675
1	1652	dissection	dissection	2.38651	-3.12762	-2.55629	3.04624
1	1653	dissection	dissection	2.15473	-3.18418	-2.51938	3.19036
1	1654	dissection	dissection	2.14798	-3.18164	-2.51817	3.19239
1	1655	dissection	dissection	2.00641	-3.15637	-2.48081	3.22908
1	1656	dissection	dissection	2.21689	-2.95064	-2.53746	2.93789
1	1657	dissection	dissection	2.04266	-3.16793	-2.49501	3.23204
1	1658	dissection	dissection	2.00613	-3.15649	-2.47898	3.22885
1	1659	dissection	dissection	1.988	-3.13566	-2.46673	3.20722
1	1660	dissection	dissection	2.01021	-3.15188	-2.47871	3.22069
1	1661	dissection	dissection	2.04909	-3.1583	-2.49273	3.21114
1	1662	dissection	dissection	2.07362	-3.17498	-2.50908	3.22474
1	1663	dissection	dissection	2.11783	-3.16093	-2.52095	3.19406
1	1664	dissection	dissection	2.04791	-3.16209	-2.49759	3.21762
1	1665	dissection	dissection	2.06901	-3.17536	-2.51327	3.23442
1	1666	dissection	dissection	2.27946	-3.16635	-2.56845	3.14165
1	1667	dissection	dissection	2.10018	-3.16745	-2.51799	3.20941
1	1668	dissection	dissection	2.11063	-3.16575	-2.51317	3.19668
1	1669	dissection	dissection	2.07225	-3.17536	-2.50802	3.22609
1	1670	dissection	dissection	2.02779	-3.16294	-2.49175	3.23023
1	1671	dissection	dissection	2.01985	-3.16648	-2.49202	3.24009
1	1672	dissection	dissection	2.09148	-3.18436	-2.52219	3.23439
1	1673	dissection	dissection	2.14631	-3.18771	-2.53943	3.21824
1	1674	dissection	dissection	2.06797	-3.16761	-2.50333	3.21629
1	1675	dissection	dissection	1.97663	-3.15049	-2.47159	3.23497
1	1676	dissection	dissection	1.98708	-3.16185	-2.48172	3.24528
1	1677	dissection	dissection	2.11023	-3.19808	-2.52461	3.23457
1	1678	dissection	dissection	2.15337	-3.20258	-2.55076	3.23752
1	1679	dissection	dissection	1.95694	-3.15107	-2.47136	3.24769
1	1680	dissection	dissection	2.1963	-3.13776	-2.54236	3.1351
1	1681	dissection	dissection	2.0699	-3.15389	-2.49444	3.19548
1	1682	dissection	dissection	2.06946	-3.17484	-2.50397	3.221
1	1683	dissection	dissection	2.04985	-3.17449	-2.50678	3.23879
1	1684	dissection	dissection	2.01384	-3.16832	-2.49616	3.24844
1	1685	dissection	dissection	2.04117	-3.17838	-2.50324	3.24442
1	1686	dissection	dissection	2.03283	-3.17366	-2.49864	3.24181
1	1687	dissection	dissection	2.09253	-3.178	-2.51971	3.22513
1	1688	dissection	dissection	2.08801	-3.18036	-2.51181	3.22195
1	1689	dissection	dissection	2.04549	-3.1755	-2.50331	3.23877
1	1690	dissection	dissection	2.01959	-3.16879	-2.49317	3.24016
1	1691	dissection	dissection	2.02937	-3.16732	-2.49812	3.23655
1	1692	dissection	dissection	2.25275	-3.19755	-2.56762	3.18682
1	1693	idle	dissection	2.49076	-2.82355	-2.64188	2.76569
1	1694	idle	idle	2.51234	-2.58217	-2.56217	2.43051
1	1695	idle	idle	2.52675	-2.48167	-2.581	2.33909
1	1696	idle	idle	2.54013	-2.29139	-2.41805	1.96378
1	1697	idle	idle	2.60062	-2.20908	-2.26497	1.69506
1	1698	idle	idle	2.61519	-2.30051	-2.14146	1.64726
1	1699	idle	idle	2.38455	-1.40706	-2.34901	1.24844
1	1700	idle	idle	2.59755	-2.33122	-2.12192	1.67936
1	1701	idle	idle	2.56986	-2.32581	-2.10542	1.67522
1	1702	idle	idle	2.64347	-2.16081	-1.83205	1.21289
1	1703	idle	dissection	2.12184	-2.83889	-2.20959	2.60199
1	1704	idle	idle	2.68096	-2.28251	-1.68426	1.16692
1	1705	idle	idle	2.6011	-2.44769	-1.5125	1.20573
1	1706	idle	idle	2.70971	-2.2309	-1.49688	0.914131
1	1707	idle	idle	2.68774	-2.35997	-1.68838	1.2252
1	1708	idle	idle	2.63278	-2.46787	-1.40229	1.11704
1	1709	idle	idle	2.73245	-2.09522	-1.31616	0.619034
1	1710	idle	idle	2.65277	-2.10016	-0.81666	0.225053
1	1711	idle	idle	2.75605	-2.16863	-1.10071	0.474906
1	1712	idle	idle	2.7197	-1.81318	-1.08554	0.15813
1	1713	idle	idle	2.72632	-1.7165	-1.01982	0.0199897
1	1714	idle	idle	2.75223	-1.88708	-1.049	0.180169
1	1715	idle	idle	2.7468	-1.82089	-1.01984	0.109788
1	1716	idle	idle	2.74866	-1.7922	-0.939335	0.0101922
1	1717	idle	idle	2.74874	-1.7765	-0.932471	-0.00491025
1	1718	idle	idle	2.73799	-1.61677	-0.952859	-0.12025
1	1719	idle	idle	2.74001	-1.64648	-1.08743	0.0232588
1	1720	idle	idle	2.74385	-1.63316	-0.837749	-0.209008
1	1721	idle	idle	2.75299	-1.71641	-0.844041	-0.135823
1	1722	idle	idle	2.75332	-1.65903	-0.965591	-0.0767436
1	1723	idle	idle	2.41524	-0.960939	-0.509326	-0.83474
1	1724	idle	idle	2.61437	-1.40316	-1.00086	-0.163359
1	1725	idle	idle	2.69304	-1.58783	-0.74295	-0.301757
1	1726	idle	idle	2.76516	-1.7495	-0.981237	0.00194678
1	1727	idle	idle	2.70931	-1.648	-0.489127	-0.488506
1	1728	idle	idle	2.74524	-1.67342	-0.778703	-0.225591
1	1729	idle	idle	2.74237	-1.70725	-0.681164	-0.295105
1	1730	idle	idle	2.66302	-1.68926	-0.344391	-0.540051
1	1731	idle	idle	2.74914	-1.64358	-0.740168	-0.290496
1	1732	idle	idle	2.74023	-1.594	-0.908753	-0.18658
1	1733	idle	idle	2.76634	-1.77653	-1.08324	0.122119
1	1734	idle	idle	2.74028	-1.61948	-0.685303	-0.357385
1	1735	idle	idle	2.74793	-1.6551	-0.78746	-0.238049
1	1736	idle	idle	2.7496	-1.64923	-0.790295	-0.240737
1	1737	idle	idle	2.74508	-1.63769	-1.02784	-0.0366106
1	1738	idle	idle	2.75021	-1.67053	-0.633488	-0.363792
1	1739	idle	idle	2.7591	-1.74961	-0.723825	-0.221027
1	1740	idle	idle	2.75029	-1.69847	-0.748529	-0.236164
1	1741	idle	idle	2.75515	-1.66594	-0.828145	-0.194606
1	1742	idle	idle	2.75625	-1.69647	-0.762438	-0.225335
1	1743	idle	idle	2.76363	-1.74557	-0.737693	-0.213795
1	1744	idle	idle	2.77371	-1.76055	-0.781868	-0.164638
1	1745	idle	idle	2.75668	-1.69585	-0.759015	-0.226275
1	1746	idle	idle	2.76042	-1.73502	-0.70833	-0.243489
1	1747	idle	idle	2.76056	-1.73135	-0.718894	-0.235228
1	1748	idle	idle	2.76012	-1.72006	-0.722549	-0.242524
1	1749	idle	idle	2.75829	-1.71132	-0.745938	-0.227381
1	1750	idle	idle	2.75813	-1.70534	-0.728225	-0.248529
1	1751	idle	idle	2.76198	-1.71768	-0.74871	-0.220679
1	1752	idle	idle	2.7598	-1.7146	-0.727313	-0.24044
1	1753	idle	idle	2.76231	-1.71152	-0.715102	-0.25687
1	1754	idle	idle	2.75855	-1.7179	-0.687728	-0.272925
1	1755	idle	idle	2.75989	-1.72604	-0.702939	-0.254546
1	1756	idle	idle	2.75511	-1.63715	-0.770814	-0.266897
1	1757	idle	idle	2.7559	-1.67257	-0.766897	-0.238896
1	1758	idle	idle	2.75908	-1.65165	-0.831839	-0.202945
1	1759	idle	idle	2.76566	-1.71439	-0.775147	-0.201943
1	1760	idle	idle	2.75927	-1.70022	-0.766357	-0.216859
1	1761	idle	idle	2.76083	-1.68971	-0.768806	-0.225685
1	1762	idle	idle	2.75894	-1.69156	-0.765082	-0.22563
1	1763	idle	idle	2.76365	-1.71803	-0.752727	-0.218479
1	1764	idle	idle	2.76077	-1.69136	-0.780572	-0.211942
1	1765	idle	idle	2.76314	-1.7123	-0.772399	-0.203805
1	1766	idle	idle	2.76677	-1.71837	-0.79459	-0.181003
1	1767	idle	idle	2.77068	-1.75702	-0.74399	-0.195115
1	1768	idle	idle	2.77422	-1.73936	-0.808006	-0.15876
1	1769	idle	idle	2.72864	-1.51713	-0.752711	-0.373955
1	1770	idle	idle	2.76111	-1.67573	-0.761464	-0.248002
1	1771	idle	idle	2.77117	-1.73386	-0.786688	-0.182017
1	1772	idle	idle	2.61884	-1.74144	-0.208802	-0.573007
1	1773	idle	idle	2.74567	-1.84075	-0.723761	-0.120547
1	1774	idle	idle	2.7301	-1.82442	-0.389673	-0.431527
1	1775	idle	idle	2.73867	-1.87896	-0.605745	-0.197019
1	1776	idle	idle	2.69522	-1.58455	-0.358782	-0.649568
1	1777	idle	idle	2.75758	-1.76405	-0.514864	-0.394832
1	1778	idle	idle	2.75777	-1.73759	-0.57646	-0.362468
1	1779	idle	idle	2.75751	-1.71711	-0.575472	-0.380368
1	1780	idle	idle	2.7574	-1.68884	-0.564763	-0.410561
1	1781	idle	idle	2.76426	-1.73928	-0.591123	-0.348182
1	1782	idle	idle	2.77604	-1.80196	-0.619239	-0.276481
1	1783	idle	idle	2.71153	-1.68998	-0.370034	-0.552198
1	1784	idle	idle	2.72381	-1.78277	-0.486385	-0.369186
1	1785	idle	idle	2.74703	-1.80139	-0.581415	-0.294561
1	1786	idle	idle	2.76121	-1.75981	-0.579404	-0.344562
1	1787	idle	idle	2.74807	-1.69619	-0.555865	-0.411486
1	1788	idle	idle	2.74951	-1.69659	-0.516969	-0.448605
1	1789	idle	idle	2.75276	-1.69544	-0.618076	-0.357267
1	1790	idle	idle	2.74854	-1.6272	-0.62867	-0.40499
1	1791	idle	idle	2.75553	-1.68817	-0.628506	-0.350141
1	1792	idle	idle	2.75421	-1.66549	-0.58313	-0.409776
1	1793	idle	idle	2.71619	-1.43639	-0.667939	-0.510175
1	1794	idle	idle	2.70686	-1.43366	-0.58737	-0.576882
1	1795	idle	idle	2.68951	-1.61917	-0.249859	-0.697822
1	1796	idle	idle	2.71228	-1.70008	-0.565703	-0.363893
1	1797	idle	idle	2.72947	-1.65235	-0.335632	-0.626122
1	1798	idle	idle	2.75001	-1.63856	-0.626905	-0.397807
1	1799	idle	idle	2.7567	-1.7576	-0.448779	-0.458396
1	1800	idle	idle	2.75552	-1.71103	-0.525323	-0.427405
1	1801	idle	idle	2.76734	-1.77326	-0.525748	-0.378364
1	1802	idle	idle	2.77445	-1.78721	-0.607136	-0.295137
1	1803	idle	idle	2.75705	-1.6778	-0.568368	-0.417296
1	1804	idle	idle	2.76838	-1.92368	-0.492819	-0.27641
1	1805	idle	idle	2.73429	-1.78542	-0.353247	-0.495617
1	1806	idle	idle	2.77548	-1.98122	-0.577805	-0.154866
1	1807	idle	idle	2.78333	-1.99312	-0.590607	-0.138537
1	1808	idle	idle	2.7671	-2.15589	-0.635555	0.0617632
1	1809	idle	idle	2.79604	-2.01457	-0.737241	-0.00108555
1	1810	idle	idle	2.79843	-2.0809	-0.7658	0.076396
1	1811	idle	idle	2.7993	-2.04426	-0.795679	0.0697005
1	1812	idle	idle	2.79895	-2.08326	-0.775722	0.0862149
1	1813	idle	idle	2.78935	-2.03297	-0.775146	0.0481698
1	1814	idle	idle	2.79789	-1.9858	-0.789961	0.0168822
1	1815	idle	idle	2.7944	-2.03337	-0.720316	-0.00593367
1	1816	idle	idle	2.79525	-2.01669	-0.678644	-0.0541528
1	1817	idle	idle	2.72161	-2.20157	-0.522316	0.0256459
1	1818	idle	idle	2.73711	-2.0333	-0.525933	-0.132337
1	1819	dissection	dissection	1.92787	-2.69533	-2.02088	2.43917
1	1820	dissection	dissection	2.17995	-2.65251	-1.99716	2.2228
1	1821	dissection	dissection	2.05685	-2.82047	-1.8507	2.33801
1	1822	dissection	dissection	2.0012	-2.82251	-2.02856	2.51853
1	1823	dissection	dissection	2.24442	-2.83824	-2.14023	2.48177
1	1824	dissection	dissection	1.97376	-2.98637	-2.12714	2.78534
1	1825	dissection	idle	2.5815	-2.58292	-1.5226	1.37592
1	1826	dissection	idle	2.49102	-2.82483	-1.88593	1.99422
1	1827	dissection	dissection	2.23253	-2.97028	-2.12084	2.59221
1	1828	dissection	dissection	2.31402	-2.8945	-2.3024	2.63119
1	1829	dissection	dissection	1.91342	-3.02773	-2.25781	2.99044
1	1830	dissection	dissection	1.93023	-3.03182	-2.29715	3.01762
1	1831	dissection	dissection	1.87384	-3.02915	-2.3352	3.09848
1	1832	dissection	dissection	1.91612	-3.01291	-2.36714	3.07496
1	1833	dissection	dissection	1.94399	-3.09045	-2.34805	3.10578
1	1834	dissection	dissection	1.95175	-3.07605	-2.37623	3.11448
1	1835	dissection	dissection	2.07051	-3.11857	-2.42793	3.12175
1	1836	dissection	dissection	2.00179	-3.12154	-2.42741	3.16796
1	1837	dissection	dissection	1.96971	-3.11832	-2.43025	3.18603
1	1838	dissection	dissection	1.98716	-3.13626	-2.44924	3.20499
1	1839	dissection	dissection	1.92465	-3.12103	-2.42655	3.21236
1	1840	dissection	dissection	2.28676	-3.16231	-2.50927	3.09293
1	1841	dissection	dissection	1.95392	-3.128	-2.43143	3.20292
1	1842	dissection	dissection	2.01572	-3.14085	-2.4563	3.1917
1	1843	dissection	dissection	1.96258	-3.13937	-2.44955	3.22063
1	1844	dissection	dissection	2.02846	-3.15922	-2.4797	3.21966
1	1845	dissection	dissection	1.9727	-3.14695	-2.45871	3.2313
1	1846	dissection	dissection	1.96984	-3.14855	-2.4607	3.23466
1	1847	dissection	dissection	1.92661	-3.13905	-2.44258	3.23891
1	1848	dissection	dissection	1.95062	-3.15352	-2.45482	3.24194
1	1849	dissection	dissection	1.94797	-3.14715	-2.45073	3.23485
1	1850	dissection	dissection	2.0249	-3.17067	-2.48984	3.23955
1	1851	dissection	dissection	1.92911	-3.1449	-2.44987	3.24396
1	1852	dissection	dissection	2.0274	-3.17369	-2.49183	3.24107
1	1853	dissection	dissection	1.94526	-3.15493	-2.46013	3.25205
1	1854	dissection	dissection	1.92621	-3.14719	-2.45221	3.24912
1	1855	dissection	dissection	1.9557	-3.15717	-2.47678	3.25967
1	1856	dissection	dissection	2.00985	-3.17453	-2.50152	3.25609
1	1857	dissection	dissection	2.00253	-3.16734	-2.49458	3.25281
1	1858	dissection	dissection	1.96847	-3.16212	-2.48161	3.25839
1	1859	dissection	dissection	1.97644	-3.15816	-2.48744	3.25463
1	1860	dissection	dissection	2.03015	-3.17845	-2.50687	3.25317
1	1861	dissection	dissection	2.03195	-3.17671	-2.51247	3.2575
1	1862	dissection	dissection	2.25622	-3.20613	-2.57791	3.20132
1	1863	dissection	dissection	1.96751	-3.15644	-2.48188	3.25656
1	1864	dissection	dissection	2.02933	-3.17764	-2.51021	3.2573
1	1865	dissection	dissection	1.96211	-3.15952	-2.48021	3.26077
1	1866	dissection	dissection	1.98596	-3.16688	-2.49486	3.2633
1	1867	dissection	dissection	2.07746	-3.19272	-2.53055	3.25844
1	1868	dissection	dissection	1.98798	-3.16635	-2.4924	3.25899
1	1869	dissection	dissection	1.99799	-3.16709	-2.49652	3.25672
1	1870	dissection	dissection	1.95091	-3.16093	-2.46952	3.25674
1	1871	dissection	dissection	1.97928	-3.16411	-2.49147	3.26172
1	1872	dissection	dissection	2.0197	-3.17993	-2.50512	3.25976
1	1873	dissection	dissection	2.03979	-3.18311	-2.51688	3.26105
1	1874	dissection	dissection	2.06463	-3.19059	-2.5214	3.25698
1	1875	dissection	dissection	1.99483	-3.16536	-2.49305	3.25273
1	1876	dissection	dissection	1.97061	-3.16036	-2.48602	3.25895
1	1877	dissection	dissection	1.98765	-3.16718	-2.49589	3.26197
1	1878	dissection	dissection	1.96843	-3.16163	-2.48772	3.2621
1	1879	dissection	dissection	1.99462	-3.16839	-2.49996	3.26228
1	1880	dissection	dissection	1.9739	-3.16212	-2.48603	3.25744
1	1881	dissection	dissection	1.95513	-3.15959	-2.47895	3.26224
1	1882	dissection	dissection	1.95358	-3.15673	-2.47549	3.25668
1	1883	dissection	dissection	1.96471	-3.16416	-2.48487	3.26367
1	1884	dissection	dissection	2.11167	-3.18163	-2.53524	3.22638
1	1885	dissection	dissection	2.08505	-3.18202	-2.53342	3.24308
1	1886	dissection	dissection	2.06534	-3.17922	-2.52711	3.24909
1	1887	dissection	dissection	2.05879	-3.18615	-2.52908	3.26245
1	1888	dissection	dissection	2.11695	-3.19703	-2.54942	3.25236
1	1889	dissection	dissection	2.19602	-3.20212	-2.56856	3.22512
1	1890	dissection	dissection	2.15333	-3.1966	-2.55678	3.23683
1	1891	dissection	dissection	2.07697	-3.18221	-2.53051	3.24967
1	1892	dissection	dissection	2.03791	-3.17473	-2.50987	3.24928
1	1893	dissection	dissection	1.98284	-3.16339	-2.48551	3.25448
1	1894	dissection	dissection	2.32135	-3.19115	-2.56351	3.13593
1	1895	dissection	dissection	2.04131	-3.17657	-2.50995	3.25107
1	1896	dissection	dissection	2.23579	-3.19733	-2.56863	3.1974
1	1897	dissection	dissection	2.08032	-3.18507	-2.52662	3.24838
1	1898	dissection	dissection	2.06912	-3.1824	-2.5161	3.24253
1	1899	dissection	dissection	2.09143	-3.19173	-2.52764	3.24896
1	1900	dissection	dissection	1.97552	-3.16034	-2.48238	3.25376
1	1901	dissection	dissection	1.97164	-3.16216	-2.47955	3.25636
1	1902	dissection	dissection	2.02377	-3.18444	-2.5035	3.26043
1	1903	dissection	dissection	2.06124	-3.19	-2.52359	3.2608
1	1904	dissection	dissection	2.03864	-3.18535	-2.51389	3.26161
1	1905	dissection	dissection	1.98831	-3.16875	-2.49412	3.26222
1	1906	dissection	dissection	1.95536	-3.16137	-2.47947	3.264
1	1907	dissection	dissection	2.04768	-3.19393	-2.52083	3.26783
1	1908	dissection	dissection	2.03174	-3.18691	-2.51574	3.26939
1	1909	dissection	dissection	1.99395	-3.17065	-2.49907	3.26368
1	1910	dissection	dissection	2.11026	-3.20879	-2.54486	3.25833
1	1911	dissection	dissection	2.00774	-3.17668	-2.50495	3.26495
1	1912	dissection	dissection	2.10029	-3.20221	-2.54096	3.25834
1	1913	dissection	dissection	2.02337	-3.17873	-2.512	3.2632
1	1914	dissection	dissection	2.08554	-3.18864	-2.53226	3.24673
1	1915	dissection	dissection	2.10628	-3.19734	-2.54138	3.25151
1	1916	dissection	dissection	2.11138	-3.1916	-2.53896	3.24204
1	1917	dissection	dissection	2.12247	-3.18972	-2.54135	3.23535
1	1918	dissection	dissection	2.05737	-3.17681	-2.51441	3.2414
1	1919	dissection	dissection	1.98965	-3.16144	-2.48716	3.24919
1	1920	dissection	dissection	2.27251	-3.17477	-2.56874	3.15143
1	1921	dissection	dissection	2.17596	-3.18669	-2.55086	3.21101
1	1922	dissection	dissection	2.06365	-3.16872	-2.51049	3.22882
1	1923	dissection	dissection	2.09434	-3.16274	-2.51323	3.20368
1	1924	dissection	dissection	2.03367	-3.15831	-2.49821	3.22879
1	1925	dissection	dissection	1.99578	-3.1559	-2.48507	3.23869
1	1926	dissection	dissection	2.11389	-3.18715	-2.53286	3.2332
1	1927	idle	dissection	2.41952	-3.07991	-2.57405	2.99663
1	1928	idle	dissection	2.47163	-2.85573	-2.58524	2.77008
1	1929	idle	dissection	2.49848	-2.75984	-2.57698	2.63084
1	1930	idle	dissection	2.52114	-2.70306	-2.57461	2.55096
1	1931	idle	idle	2.56515	-2.63018	-2.49759	2.35768
1	1932	idle	idle	2.59073	-2.54838	-2.42432	2.18188
1	1933	idle	idle	2.60011	-2.49632	-2.30479	1.99988
1	1934	idle	idle	2.57385	-2.62507	-2.25328	2.08579
1	1935	idle	idle	2.59776	-2.61443	-2.15821	1.96311
1	1936	idle	idle	2.65268	-2.1794	-1.87144	1.2596
1	1937	idle	idle	2.6434	-2.2915	-1.8881	1.38385
1	1938	idle	idle	2.67403	-2.14824	-1.69201	1.05106
1	1939	idle	idle	2.6614	-1.94372	-1.75603	0.934731
1	1940	idle	idle	2.69798	-2.04901	-1.67634	0.930845
1	1941	idle	idle	2.70476	-2.13185	-1.68691	1.01123
1	1942	idle	idle	2.67251	-2.21559	-1.73531	1.16108
1	1943	idle	idle	2.7493	-2.22359	-1.46387	0.864301
1	1944	idle	idle	2.75548	-2.19961	-1.39344	0.769765
1	1945	idle	idle	2.76578	-2.25573	-1.29508	0.726088
1	1946	idle	idle	2.75174	-2.27177	-1.14913	0.619574
1	1947	idle	idle	2.75534	-2.25643	-1.25746	0.700224
1	1948	injection	dissection	2.01343	-2.64867	-1.98582	2.29277
1	1949	injection	dissection	1.94431	-2.80739	-1.97978	2.4839
1	1950	injection	dissection	1.90642	-2.97591	-2.2211	2.90693
1	1951	injection	dissection	1.9235	-2.98538	-2.27078	2.94983
1	1952	injection	dissection	2.10007	-3.04071	-2.34591	2.95357
1	1953	injection	dissection	2.16481	-3.04873	-2.37148	2.93755
1	1954	injection	dissection	2.17197	-3.01062	-2.38807	2.90882
1	1955	injection	dissection	2.35126	-2.96575	-2.4186	2.77321
1	1956	injection	dissection	1.94829	-3.01172	-2.37277	3.05698
1	1957	injection	dissection	2.06748	-3.03928	-2.41542	3.03717
1	1958	injection	dissection	1.96248	-3.07032	-2.39944	3.12507
1	1959	injection	idle	2.53784	-2.62927	-2.48431	2.37615
1	1960	injection	dissection	1.92293	-3.05205	-2.38118	3.12052
1	1961	injection	dissection	1.98367	-3.06383	-2.4025	3.10197
1	1962	injection	dissection	2.11535	-3.11578	-2.43249	3.09626
1	1963	injection	dissection	2.18274	-3.1159	-2.38535	3.00211
1	1964	injection	dissection	2.32797	-3.1121	-2.25518	2.78805
1	1965	injection	dissection	2.44112	-2.9407	-2.44086	2.71377
1	1966	injection	idle	2.62875	-2.44614	-2.17164	1.81022
1	1967	injection	idle	2.60094	-2.58518	-2.17303	1.94076
1	1968	injection	idle	2.63847	-2.32222	-2.07539	1.58503
1	1969	injection	idle	2.01431	-2.72003	-1.4596	1.89697
1	1970	injection	idle	2.45071	-2.30441	-2.24621	1.89707
1	1971	injection	idle	2.41355	-2.14528	-1.99949	1.55004
1	1972	injection	idle	2.40768	-1.74468	-2.00281	1.19966
1	1973	injection	idle	2.27955	-1.21536	-1.4571	0.3321
1	1974	injection	idle	2.47579	-1.50792	-1.89589	0.831875
1	1975	injection	idle	2.62858	-1.66343	-1.47115	0.457166
1	1976	injection	idle	2.59567	-1.69198	-1.80127	0.812321
1	1977	injection	idle	2.561	-1.57013	-1.57808	0.532977
1	1978	injection	idle	2.58884	-1.42946	-1.66794	0.467783
1	1979	injection	idle	2.28584	-2.39923	-2.19748	2.07642
1	1980	injection	dissection	2.13392	-2.60115	-2.25745	2.40942
1	1981	injection	dissection	2.03285	-2.80424	-2.29162	2.72054
1	1982	injection	dissection	2.05108	-2.96588	-2.31474	2.88975
1	1983	injection	dissection	2.02329	-3.0184	-2.33787	2.9815
1	1984	injection	dissection	2.37546	-2.79136	-2.36723	2.54675
1	1985	injection	idle	2.64989	-2.60553	-1.95362	1.72551
1	1986	injection	idle	2.59746	-2.6376	-2.14598	1.97996
1	1987	injection	idle	2.66556	-2.38385	-1.98176	1.53934
1	1988	injection	idle	2.62843	-2.51028	-2.02591	1.72478
1	1989	injection	idle	2.72872	-2.26217	-1.63235	1.06426
1	1990	injection	dissection	2.23884	-2.87079	-2.35175	2.69698
1	1991	injection	idle	2.49475	-2.59576	-2.35001	2.25751
1	1992	injection	idle	2.472	-2.58227	-2.24414	2.1411
1	1993	injection	idle	2.41331	-2.59057	-2.07459	2.03676
1	1994	injection	idle	2.45966	-2.59527	-2.25103	2.17492
1	1995	injection	idle	2.39045	-2.64632	-2.35722	2.37357
1	1996	injection	dissection	2.25424	-2.84897	-2.28372	2.61631
1	1997	injection	dissection	2.00328	-2.98106	-2.28226	2.9083
1	1998	injection	dissection	1.93669	-2.99664	-2.35341	3.05
1	1999	injection	dissection	2.14633	-3.01129	-2.44768	3.00254
[truncated: 198,000+ more rows]

## Sheet: Figure 3 
Case	Frame	Annotation	Prediction	Idle	Marking	Injection	Dissection
1	1	idle	idle	2.73487	-2.14418	-0.414821	-0.100832
1	2	idle	idle	2.74229	-2.21863	-0.471952	0.0238648
1	3	idle	idle	2.768	-2.15651	-0.483174	-0.00424454
1	4	idle	idle	2.73159	-2.26481	-0.657326	0.284396
1	5	idle	idle	2.76472	-2.20835	-0.568605	0.11636
1	6	idle	idle	2.77455	-2.22263	-0.669479	0.228544
1	7	idle	idle	2.76878	-2.25089	-0.62662	0.223774
1	8	idle	idle	2.73796	-2.06101	-0.611589	0.0326014
1	9	idle	idle	2.72779	-2.12546	-0.530027	0.0459571
1	10	idle	idle	2.73975	-1.98857	-0.702134	-0.0177977
1	11	idle	idle	2.73897	-1.97674	-0.701384	-0.0288287
1	12	idle	idle	2.74287	-1.96672	-0.727606	-0.0155895
1	13	idle	idle	2.74528	-1.96235	-0.735123	-0.0150326
1	14	idle	idle	2.75068	-1.96506	-0.747998	-0.00430252
1	15	idle	idle	2.74907	-1.94932	-0.73616	-0.0272873
1	16	idle	idle	2.75169	-1.94614	-0.742766	-0.0257577
1	17	idle	idle	2.76117	-1.9632	-0.746079	-0.010883
1	18	idle	idle	2.7647	-1.96086	-0.757262	-0.00531251
1	19	idle	idle	2.76833	-1.96199	-0.76435	0.000400173
1	20	idle	idle	2.7553	-1.80216	-0.80784	-0.0909768
1	21	idle	idle	2.52991	-0.978691	-1.03475	-0.428285
1	22	idle	idle	2.74064	-1.67996	-0.86196	-0.136666
1	23	idle	idle	2.7498	-1.74687	-0.866872	-0.0814728
1	24	idle	idle	2.75583	-1.74912	-0.845453	-0.100734
1	25	idle	idle	2.7521	-1.71601	-0.825294	-0.141718
1	26	idle	idle	2.75503	-1.69155	-0.900871	-0.099361
1	27	idle	idle	2.76381	-1.76088	-0.862153	-0.0792181
1	28	idle	idle	2.74651	-1.61727	-0.919455	-0.139784
1	29	idle	idle	2.71319	-1.40876	-0.967743	-0.249253
1	30	idle	idle	2.65217	-1.15001	-1.10868	-0.303035
1	31	idle	idle	2.74112	-1.56078	-0.94614	-0.157203
1	32	idle	idle	2.739	-1.55626	-0.962309	-0.145381
1	33	idle	idle	2.75157	-1.60677	-0.980345	-0.100142
1	34	idle	idle	2.60668	-1.03427	-1.20547	-0.282235
1	35	idle	idle	2.75836	-1.66482	-0.933359	-0.0960898
1	36	idle	idle	2.75941	-1.69232	-0.933646	-0.0723848
1	37	idle	idle	2.75064	-1.61863	-0.906373	-0.156186
1	38	idle	idle	2.72178	-1.43411	-0.982223	-0.223558
1	39	idle	idle	2.69075	-1.32736	-1.0279	-0.256365
1	40	idle	idle	2.74604	-1.58832	-0.917108	-0.168896
1	41	idle	idle	2.75189	-1.6505	-0.877464	-0.154808
1	42	idle	idle	2.74728	-1.60497	-0.886242	-0.180742
1	43	idle	idle	2.75459	-1.63537	-0.903504	-0.145739
1	44	idle	idle	2.77919	-1.80014	-0.923497	-0.000403881
1	45	idle	idle	2.7575	-1.65849	-1.03798	-0.00662982
1	46	idle	idle	2.76409	-1.69694	-0.926975	-0.0795745
1	47	idle	idle	2.76527	-1.70337	-0.94843	-0.0543753
1	48	idle	idle	2.75145	-1.62685	-1.01882	-0.0490491
1	49	idle	idle	2.77904	-1.79327	-0.953634	0.0189011
1	50	idle	idle	2.74692	-1.59496	-1.01506	-0.0787089
1	51	idle	idle	2.70722	-1.39536	-1.04483	-0.196961
1	52	idle	idle	2.76865	-1.92377	-1.21737	0.386779
1	53	idle	idle	2.72783	-1.70101	-1.18652	0.19675
1	54	idle	idle	2.55961	-1.1758	-1.17597	-0.144131
1	55	idle	idle	2.74124	-1.88076	-0.850959	0.0403342
1	56	idle	idle	2.7624	-1.98666	-0.68746	-0.0345217
1	57	idle	idle	2.77691	-1.91384	-0.89162	0.0661079
1	58	idle	idle	2.77765	-1.85817	-0.810767	-0.054621
1	59	idle	idle	2.80044	-2.09365	-0.963655	0.274318
1	60	idle	idle	2.67411	-1.91661	-0.440266	-0.240241
1	61	idle	idle	2.64481	-1.76122	-0.775411	-0.0523909
1	62	idle	idle	2.77534	-2.05229	-0.864075	0.172974
1	63	idle	idle	2.7685	-2.09062	-0.823218	0.169947
1	64	idle	idle	2.76512	-1.88243	-0.795702	-0.0405236
1	65	idle	idle	2.52374	-1.89261	-0.536323	-0.0408677
1	66	idle	idle	2.78031	-2.0323	-1.10765	0.372854
1	67	idle	idle	2.54359	-2.1172	-1.4637	0.978084
1	68	idle	idle	2.48193	-2.34232	-1.01805	0.839656
1	69	idle	idle	2.72893	-2.02535	-1.06532	0.368019
1	70	idle	idle	2.77261	-2.17834	-1.2233	0.600827
1	71	idle	idle	2.79525	-2.07952	-1.10638	0.38969
1	72	idle	idle	2.72058	-1.69191	-1.02275	0.025227
1	73	idle	idle	2.77728	-1.87056	-0.892941	0.0252087
1	74	idle	idle	2.70183	-1.8309	-0.974535	0.129395
1	75	idle	idle	2.65112	-1.63281	-1.33833	0.332601
1	76	idle	idle	2.79508	-2.04925	-0.91297	0.189441
1	77	idle	idle	2.74309	-1.89725	-0.871103	0.0588943
1	78	idle	idle	2.77509	-1.94495	-0.79329	0.00793025
1	79	idle	idle	2.78428	-1.90688	-0.853714	0.0183886
1	80	idle	idle	2.71334	-2.02186	-0.976227	0.299721
1	81	idle	idle	2.46089	-1.75344	-1.14795	0.438488
1	82	idle	idle	2.77539	-2.22717	-1.03285	0.483992
1	83	idle	idle	2.71311	-1.92986	-1.1021	0.325434
1	84	idle	idle	2.67466	-1.81703	-0.965536	0.12928
1	85	idle	idle	2.79183	-2.00266	-0.935306	0.166898
1	86	idle	idle	2.75762	-2.29709	-1.02115	0.544117
1	87	idle	idle	2.78495	-2.11698	-0.934207	0.279818
1	88	idle	idle	2.797	-2.03831	-0.945149	0.203706
1	89	idle	idle	2.77086	-2.08011	-1.06665	0.377035
1	90	idle	idle	2.7796	-2.3432	-1.06978	0.610051
1	91	idle	idle	2.77785	-2.12178	-1.08972	0.429598
1	92	idle	idle	2.73257	-2.2582	-1.2731	0.758525
1	93	idle	idle	2.71719	-2.30393	-1.10565	0.662309
1	94	idle	idle	2.71196	-2.4897	-1.12346	0.850989
1	95	idle	idle	2.6979	-2.44005	-1.34222	1.01488
1	96	idle	idle	2.79338	-2.35379	-1.23382	0.750689
1	97	idle	idle	2.78848	-2.40382	-1.24669	0.807231
1	98	idle	idle	2.79327	-2.41161	-1.15754	0.731496
1	99	idle	idle	2.79363	-2.387	-1.1906	0.740797
1	100	idle	idle	2.79426	-2.3884	-1.21362	0.76052
1	101	idle	idle	2.77875	-2.19512	-0.784702	0.214061
1	102	idle	idle	2.71143	-2.04601	-1.34616	0.644284
1	103	idle	idle	2.78934	-2.05325	-1.23908	0.486943
1	104	idle	idle	2.61922	-1.22478	-1.42574	0.0569355
1	105	idle	idle	2.78763	-1.94217	-1.01985	0.193072
1	106	idle	idle	2.77978	-1.88509	-1.06437	0.19195
1	107	idle	idle	2.78149	-1.84919	-1.03174	0.129598
1	108	idle	idle	2.77397	-1.7676	-1.09847	0.124793
1	109	idle	idle	2.78783	-1.8735	-1.01829	0.132888
1	110	idle	idle	2.78461	-1.87172	-0.918329	0.0471426
1	111	idle	idle	2.78944	-1.89897	-1.00037	0.140721
1	112	idle	idle	2.77785	-1.81013	-0.886425	-0.0270608
1	113	idle	idle	2.77933	-1.80898	-1.01129	0.0819975
1	114	idle	idle	2.77753	-1.85072	-0.785852	-0.085167
1	115	idle	idle	2.77201	-1.76152	-0.916222	-0.0429273
1	116	idle	idle	2.78211	-1.88212	-0.904381	0.0467267
1	117	idle	idle	2.76687	-1.70726	-1.05539	0.0371368
1	118	idle	idle	2.77684	-1.84244	-0.812172	-0.0726905
1	119	idle	idle	2.72461	-1.59449	-0.924735	-0.145447
1	120	idle	idle	2.75781	-1.68366	-0.909671	-0.106563
1	121	idle	idle	2.64342	-1.30554	-1.06292	-0.208076
1	122	idle	idle	2.72995	-1.59413	-0.786424	-0.273134
1	123	idle	idle	2.74657	-1.5949	-0.935872	-0.152465
1	124	idle	idle	2.76172	-1.7086	-0.88512	-0.111054
1	125	idle	idle	2.72523	-1.84979	-1.10252	0.249886
1	126	idle	idle	2.73475	-1.84192	-0.865179	0.0195811
1	127	idle	idle	2.75543	-1.63916	-0.982908	-0.0802368
1	128	idle	idle	2.74128	-1.58354	-0.868096	-0.223965
1	129	idle	idle	2.73472	-1.55665	-0.829552	-0.278915
1	130	idle	idle	2.74906	-1.64024	-0.783975	-0.255218
1	131	idle	idle	2.74152	-1.6461	-0.727407	-0.296823
1	132	idle	idle	2.73519	-1.82436	-0.641839	-0.209034
1	133	idle	idle	2.68419	-1.4213	-0.879027	-0.31298
1	134	idle	idle	2.74507	-1.58509	-0.831012	-0.26061
1	135	idle	idle	2.7455	-1.62013	-0.763929	-0.287358
1	136	idle	idle	2.65748	-1.22752	-0.76761	-0.558863
1	137	idle	idle	2.74087	-1.56966	-0.778409	-0.309979
1	138	idle	idle	2.71108	-1.41669	-0.778028	-0.428587
1	139	idle	idle	2.74992	-1.62893	-0.757616	-0.284643
1	140	idle	idle	2.74073	-1.54506	-0.762742	-0.344968
1	141	idle	idle	2.71641	-1.78	-1.06458	0.157094
1	142	idle	idle	2.76206	-1.66156	-0.844926	-0.187371
1	143	idle	idle	2.37612	-0.849642	-0.691318	-0.733936
1	144	idle	idle	2.60394	-1.43462	-0.750819	-0.341425
1	145	idle	idle	2.7325	-1.5699	-0.774241	-0.317234
1	146	idle	idle	2.71793	-1.48345	-0.755422	-0.400338
1	147	idle	idle	2.72578	-1.55064	-0.639412	-0.445211
1	148	idle	idle	2.68643	-1.32509	-0.741351	-0.525936
1	149	idle	idle	2.74516	-1.58207	-0.815007	-0.269071
1	150	idle	idle	2.73599	-1.552	-0.784083	-0.320583
1	151	idle	idle	2.73441	-1.51647	-0.747575	-0.378678
1	152	idle	idle	2.72979	-1.48811	-0.748582	-0.398631
1	153	idle	idle	2.73945	-1.54324	-0.770185	-0.339927
1	154	idle	idle	2.74022	-1.54436	-0.781746	-0.329118
1	155	idle	idle	2.71604	-1.41135	-0.754004	-0.45282
1	156	idle	idle	2.73858	-1.51498	-0.800986	-0.335483
1	157	idle	idle	2.58167	-1.2326	-0.827698	-0.437684
1	158	idle	idle	2.74491	-1.56975	-0.825491	-0.272533
1	159	idle	idle	2.71718	-1.43333	-0.839484	-0.365437
1	160	idle	idle	2.72126	-1.424	-0.857387	-0.354741
1	161	idle	idle	2.74226	-1.5864	-0.775129	-0.298331
1	162	idle	idle	2.75223	-1.62635	-0.825234	-0.226429
1	163	idle	idle	2.75324	-1.63697	-0.797629	-0.242395
1	164	idle	idle	2.75363	-1.60577	-0.838617	-0.235486
1	165	idle	idle	2.75659	-1.65121	-0.814417	-0.215257
1	166	idle	idle	2.76257	-1.69564	-0.813464	-0.184427
1	167	idle	idle	2.74654	-1.56098	-0.799466	-0.302196
1	168	idle	idle	2.75748	-1.63088	-0.789165	-0.25735
1	169	idle	idle	2.76431	-1.6694	-0.828972	-0.194912
1	170	idle	idle	2.74608	-1.59445	-0.741216	-0.326623
1	171	idle	idle	2.63719	-1.61924	-0.273923	-0.634542
1	172	idle	idle	2.46831	-1.28036	-0.247322	-0.816591
1	173	idle	idle	2.65904	-1.58446	-0.770864	-0.243765
1	174	idle	idle	2.74087	-1.63669	-0.635074	-0.386975
1	175	idle	idle	2.73709	-1.64646	-0.633436	-0.376168
1	176	idle	idle	2.73123	-1.59235	-0.606279	-0.440527
1	177	idle	idle	2.73727	-1.60046	-0.659325	-0.390554
1	178	idle	idle	2.71833	-1.47781	-0.657689	-0.485113
1	179	idle	idle	2.72393	-1.48112	-0.686873	-0.458768
1	180	idle	idle	2.57747	-1.00067	-0.589145	-0.852306
1	181	idle	idle	2.7249	-1.45507	-0.765682	-0.407176
1	182	idle	idle	2.74531	-1.5924	-0.746654	-0.321708
1	183	idle	idle	2.74301	-1.58632	-0.703957	-0.362755
1	184	idle	idle	2.75174	-1.63354	-0.707506	-0.323478
1	185	idle	idle	2.74111	-1.62251	-0.617908	-0.408913
1	186	idle	idle	2.7374	-1.64154	-0.54235	-0.456537
1	187	idle	idle	2.73622	-1.64901	-0.503363	-0.486242
1	188	idle	idle	2.7531	-1.68039	-0.655462	-0.333758
1	189	idle	idle	2.75442	-1.69923	-0.649676	-0.325564
1	190	idle	idle	2.75504	-1.67192	-0.670032	-0.329901
1	191	idle	idle	2.75788	-1.69724	-0.667102	-0.310552
1	192	idle	idle	2.75948	-1.71959	-0.62838	-0.327601
1	193	idle	idle	2.74621	-1.6226	-0.652646	-0.380545
1	194	idle	idle	2.78782	-1.86545	-0.717231	-0.138636
1	195	idle	idle	2.77628	-1.80762	-0.686927	-0.20845
1	196	idle	idle	2.77614	-1.83394	-0.698301	-0.179869
1	197	idle	idle	2.77481	-1.82027	-0.649581	-0.231692
1	198	idle	idle	2.77329	-1.79926	-0.6597	-0.239479
1	199	idle	idle	2.76576	-1.72581	-0.730439	-0.236996
1	200	idle	idle	2.76504	-1.7325	-0.706531	-0.252679
1	201	idle	idle	2.76776	-1.78536	-0.612625	-0.290427
1	202	idle	idle	2.77106	-1.7631	-0.708544	-0.227175
1	203	idle	idle	2.74507	-1.7993	-0.663795	-0.217807
1	204	idle	idle	2.69104	-1.5842	-0.476622	-0.533671
1	205	idle	idle	2.72916	-1.56586	-0.696761	-0.386055
1	206	idle	idle	2.74959	-1.64882	-0.698404	-0.324279
1	207	idle	idle	2.60089	-1.25541	-0.527996	-0.708274
1	208	idle	idle	2.75113	-1.65559	-0.723138	-0.296013
1	209	idle	idle	2.74956	-1.65156	-0.70313	-0.314883
1	210	idle	idle	2.76039	-1.7035	-0.749583	-0.234378
1	211	idle	idle	2.75788	-1.69668	-0.705995	-0.274453
1	212	idle	idle	2.75924	-1.6936	-0.746303	-0.242449
1	213	idle	idle	2.7595	-1.68356	-0.737419	-0.259493
1	214	idle	idle	2.7645	-1.71275	-0.736155	-0.238223
1	215	idle	idle	2.76448	-1.73978	-0.778275	-0.175119
1	216	idle	idle	2.73661	-1.65618	-0.66111	-0.335763
1	217	idle	idle	2.57394	-1.35395	-0.89772	-0.259999
1	218	idle	idle	2.77174	-1.77963	-0.711391	-0.210803
1	219	idle	idle	2.75595	-1.68871	-0.787296	-0.216799
1	220	idle	idle	2.76123	-1.71724	-0.707121	-0.263609
1	221	idle	idle	2.75321	-1.68437	-0.71889	-0.276076
1	222	idle	idle	2.75992	-1.71028	-0.689511	-0.282331
1	223	idle	idle	2.75389	-1.67537	-0.693533	-0.30604
1	224	idle	idle	2.75195	-1.65009	-0.696574	-0.323079
1	225	idle	idle	2.75706	-1.67793	-0.666204	-0.324854
1	226	idle	idle	2.76777	-1.73779	-0.722502	-0.232656
1	227	idle	idle	2.75541	-1.67391	-0.653796	-0.341505
1	228	idle	idle	2.75098	-1.62909	-0.723395	-0.31518
1	229	idle	idle	2.71347	-1.6081	-0.491997	-0.512263
1	230	idle	idle	2.75855	-1.69479	-0.67991	-0.302363
1	231	idle	idle	2.63029	-1.33695	-0.765705	-0.444379
1	232	idle	idle	2.73111	-1.52991	-0.685162	-0.423446
1	233	idle	idle	2.75868	-1.71363	-0.739545	-0.239124
1	234	idle	idle	2.75162	-1.63353	-0.7461	-0.293914
1	235	idle	idle	2.74587	-1.63177	-0.720921	-0.316539
1	236	idle	idle	2.74882	-1.64294	-0.72719	-0.302911
1	237	idle	idle	2.75296	-1.64632	-0.737011	-0.291219
1	238	idle	idle	2.72932	-1.49436	-0.753546	-0.392291
1	239	idle	idle	2.22009	-0.508747	-0.247141	-1.29484
1	240	idle	idle	2.55154	-1.46917	-1.08575	0.0424814
1	241	idle	idle	2.74956	-1.64907	-0.742442	-0.281388
1	242	idle	idle	2.73307	-1.5249	-0.845938	-0.29109
1	243	idle	idle	2.72255	-1.50104	-0.650466	-0.471588
1	244	idle	idle	2.73906	-1.59524	-0.740986	-0.323262
1	245	idle	idle	2.7457	-1.61394	-0.738173	-0.313412
1	246	idle	idle	2.75567	-1.63777	-0.771936	-0.267394
1	247	idle	idle	2.71932	-1.44587	-0.700256	-0.472034
1	248	idle	idle	2.73274	-1.51409	-0.721344	-0.403383
1	249	idle	idle	2.74665	-1.63777	-0.82932	-0.210551
1	250	idle	idle	2.7078	-1.55493	-0.603267	-0.454882
1	251	idle	idle	2.74389	-1.56755	-0.767223	-0.325841
1	252	idle	idle	2.76229	-1.68925	-0.770741	-0.230806
1	253	idle	idle	2.62072	-1.57957	-0.64426	-0.320942
1	254	idle	idle	2.41764	-2.22481	-0.892901	0.665471
1	255	idle	idle	2.76174	-1.71303	-0.784443	-0.201882
1	256	idle	idle	2.76382	-1.76141	-0.834567	-0.12496
1	257	idle	idle	2.74999	-1.64307	-0.717064	-0.309387
1	258	idle	idle	2.77454	-1.81895	-0.723107	-0.167774
1	259	idle	idle	2.47339	-0.619356	-1.12987	-0.625499
1	260	idle	idle	2.7765	-1.78318	-0.833816	-0.0980778
1	261	idle	idle	2.70475	-1.56083	-1.07148	-0.0227294
1	262	idle	idle	2.74333	-1.71483	-1.14016	0.144268
1	263	idle	idle	2.73181	-1.61018	-1.23857	0.149746
1	264	idle	idle	2.77062	-1.73808	-0.885617	-0.0883307
1	265	idle	idle	2.75786	-1.74733	-1.01492	0.0437666
1	266	idle	idle	2.74147	-1.75048	-0.807234	-0.125344
1	267	idle	idle	2.70981	-1.74564	-1.27944	0.326458
1	268	idle	idle	2.71477	-1.73494	-0.859258	-0.0746163
1	269	idle	idle	2.77313	-1.8192	-0.910209	-0.00147137
1	270	idle	idle	2.75037	-1.8295	-0.92099	0.0323284
1	271	idle	idle	2.67339	-1.46794	-0.915468	-0.224215
1	272	idle	idle	2.65924	-1.85468	-1.1719	0.367279
1	273	idle	idle	2.73201	-1.65173	-0.715607	-0.290118
1	274	idle	idle	2.72226	-1.54764	-0.790414	-0.313282
1	275	idle	idle	2.69202	-1.95352	-1.33752	0.581052
1	276	idle	idle	2.73467	-2.00717	-1.24358	0.509502
1	277	idle	idle	2.77114	-1.82955	-0.979301	0.0679993
1	278	idle	idle	2.70348	-1.80546	-0.757166	-0.0955952
1	279	idle	idle	2.69018	-2.05822	-1.31496	0.654405
1	280	idle	idle	2.68985	-1.71372	-1.24428	0.275677
1	281	idle	idle	2.59834	-1.48243	-1.29379	0.182318
1	282	idle	idle	2.02583	-0.288253	-1.21796	-0.483635
1	283	idle	idle	2.72946	-1.64067	-1.02327	-0.0215658
1	284	idle	idle	2.73051	-1.5933	-0.948423	-0.139346
1	285	idle	idle	2.77398	-1.80414	-1.04267	0.10412
1	286	idle	idle	2.72464	-1.58328	-0.710872	-0.352723
1	287	idle	idle	2.75126	-1.6386	-0.880653	-0.170248
1	288	idle	idle	2.7488	-1.61555	-0.929105	-0.144572
1	289	idle	idle	2.76785	-1.704	-0.962096	-0.0486769
1	290	idle	idle	2.69577	-1.3703	-0.814575	-0.418784
1	291	idle	idle	2.7299	-1.46361	-0.929588	-0.25711
1	292	idle	idle	2.69898	-1.44253	-0.980223	-0.212653
1	293	idle	idle	2.76128	-1.66278	-0.892084	-0.142374
1	294	idle	idle	2.75715	-1.6715	-0.766192	-0.246758
1	295	idle	idle	2.76692	-1.7173	-0.839471	-0.14712
1	296	idle	idle	2.76506	-1.71551	-0.787822	-0.192087
1	297	idle	idle	2.66045	-1.52296	-0.709612	-0.349794
1	298	idle	idle	2.69094	-1.46667	-0.749497	-0.39175
1	299	idle	idle	2.67849	-1.51747	-0.946721	-0.158225
1	300	idle	idle	2.77246	-1.75036	-0.923343	-0.0461947
1	301	idle	idle	2.7514	-1.62148	-0.893016	-0.17313
1	302	idle	idle	2.72046	-1.43995	-0.876296	-0.326411
1	303	idle	idle	2.76528	-1.72574	-0.904789	-0.0823361
1	304	idle	idle	2.72294	-1.50797	-0.846918	-0.295742
1	305	idle	idle	2.69305	-1.29515	-0.935593	-0.375372
1	306	idle	idle	2.7224	-1.43238	-1.03298	-0.189011
1	307	idle	idle	2.692	-1.39497	-0.774918	-0.428455
1	308	idle	idle	2.76831	-1.7261	-0.85946	-0.119265
1	309	idle	idle	2.7516	-1.61541	-0.80027	-0.258188
1	310	idle	idle	2.74753	-1.60815	-0.743758	-0.314586
1	311	idle	idle	2.73406	-1.55972	-0.664034	-0.417645
1	312	idle	idle	2.73704	-1.57846	-0.649808	-0.416393
1	313	idle	idle	2.74222	-1.58751	-0.711345	-0.356662
1	314	idle	idle	2.74794	-1.60753	-0.743565	-0.311519
1	315	idle	idle	2.71121	-1.431	-0.677806	-0.500643
1	316	idle	idle	2.73276	-1.52475	-0.70665	-0.409516
1	317	idle	idle	2.75925	-1.70773	-0.68919	-0.285307
1	318	idle	idle	2.7677	-1.7636	-0.717986	-0.215514
1	319	idle	idle	2.76179	-1.68496	-0.697926	-0.295198
1	320	idle	idle	2.73503	-1.51194	-0.727819	-0.401483
1	321	idle	idle	2.68173	-1.27427	-0.790265	-0.518447
1	322	idle	idle	2.73392	-1.53665	-0.706304	-0.397326
1	323	idle	idle	2.70446	-1.40108	-0.699001	-0.504509
1	324	idle	idle	2.71018	-1.39357	-0.7581	-0.461916
1	325	idle	idle	2.69875	-1.33931	-0.764427	-0.494996
1	326	idle	idle	2.68821	-1.35491	-0.659431	-0.568089
1	327	idle	idle	2.69093	-1.30809	-0.735382	-0.54147
1	328	idle	idle	2.72509	-1.47539	-0.714574	-0.438491
1	329	idle	idle	2.7245	-1.43952	-0.857278	-0.339658
1	330	idle	idle	2.6873	-1.42769	-0.797042	-0.377346
1	331	idle	idle	2.59342	-1.17666	-0.747944	-0.56633
1	332	idle	idle	2.74237	-1.57022	-0.897059	-0.206538
1	333	idle	idle	2.63446	-1.22253	-0.660166	-0.642101
1	334	idle	idle	2.7202	-1.48264	-0.697577	-0.443499
1	335	idle	idle	2.74282	-1.63568	-0.6397	-0.376967
1	336	idle	idle	2.74505	-1.63159	-0.670399	-0.358341
1	337	idle	idle	2.74822	-1.71928	-0.760648	-0.199995
1	338	idle	idle	2.73709	-1.56773	-0.667555	-0.408394
1	339	idle	idle	2.75978	-1.67702	-0.77761	-0.234539
1	340	idle	idle	2.7407	-1.55906	-0.771154	-0.330668
1	341	idle	idle	2.71962	-1.50266	-0.706152	-0.418155
1	342	idle	idle	2.75002	-1.64644	-0.690219	-0.331866
1	343	idle	idle	2.76855	-1.75833	-0.730183	-0.210683
1	344	idle	idle	2.75778	-1.65721	-0.769593	-0.255783
1	345	idle	idle	2.76195	-1.70595	-0.759059	-0.222937
1	346	idle	idle	2.75722	-1.69745	-0.736334	-0.251253
1	347	idle	idle	2.75979	-1.67974	-0.770982	-0.234994
1	348	idle	idle	2.75664	-1.63271	-0.784694	-0.260167
1	349	idle	idle	2.7614	-1.68129	-0.749685	-0.25228
1	350	idle	idle	2.76131	-1.68756	-0.749796	-0.24796
1	351	idle	idle	2.76376	-1.6926	-0.732435	-0.261073
1	352	idle	idle	2.75649	-1.64106	-0.773564	-0.260744
1	353	idle	idle	2.76308	-1.6819	-0.800784	-0.206007
1	354	idle	idle	2.75906	-1.66356	-0.791634	-0.22833
1	355	idle	idle	2.72691	-1.46767	-0.798031	-0.371173
1	356	idle	idle	2.7689	-1.71933	-0.808825	-0.168235
1	357	idle	idle	2.77585	-1.74427	-0.87779	-0.0923164
1	358	idle	idle	2.73941	-1.58205	-0.827086	-0.255034
1	359	idle	idle	2.76438	-1.70246	-0.735426	-0.245315
1	360	idle	idle	2.76525	-1.72959	-0.705433	-0.253617
1	361	idle	idle	2.76134	-1.7053	-0.700667	-0.276799
1	362	idle	idle	2.75793	-1.6826	-0.685564	-0.306362
1	363	idle	idle	2.75737	-1.6745	-0.689318	-0.308694
1	364	idle	idle	2.76948	-1.74498	-0.71784	-0.229501
1	365	idle	idle	2.76802	-1.72557	-0.736165	-0.228485
1	366	idle	idle	2.76536	-1.70238	-0.729013	-0.253256
1	367	idle	idle	2.76962	-1.73125	-0.762784	-0.199764
1	368	idle	idle	2.77298	-1.77872	-0.744722	-0.177043
1	369	idle	idle	2.7689	-1.7549	-0.742839	-0.197912
1	370	idle	idle	2.76974	-1.74162	-0.753137	-0.199632
1	371	idle	idle	2.76627	-1.71024	-0.7601	-0.219596
1	372	idle	idle	2.76924	-1.71873	-0.78106	-0.194635
1	373	idle	idle	2.72364	-1.59944	-0.796654	-0.253092
1	374	idle	idle	2.73377	-1.48983	-0.821519	-0.33618
1	375	idle	idle	2.75498	-1.61862	-0.839686	-0.224792
1	376	idle	idle	2.7396	-1.52453	-0.823834	-0.308179
1	377	idle	idle	2.75913	-1.66232	-0.769541	-0.248202
1	378	idle	idle	2.76501	-1.69025	-0.792378	-0.206279
1	379	idle	idle	2.74892	-1.6373	-0.818789	-0.218593
1	380	idle	idle	2.69816	-1.47358	-0.711613	-0.419226
1	381	idle	idle	2.71426	-1.83988	-0.465885	-0.324007
1	382	idle	idle	2.70375	-1.43116	-0.785923	-0.399646
1	383	idle	idle	2.7518	-1.63538	-0.734882	-0.303576
1	384	idle	idle	2.74888	-1.61569	-0.725712	-0.322034
1	385	idle	idle	2.74594	-1.64642	-0.627052	-0.383172
1	386	idle	idle	2.72705	-1.48088	-0.732811	-0.418632
1	387	idle	idle	2.7533	-1.63092	-0.748565	-0.28844
1	388	idle	idle	2.73337	-1.52489	-0.710557	-0.404209
1	389	idle	idle	2.73817	-1.54467	-0.703075	-0.397179
1	390	idle	idle	2.71271	-1.41884	-0.705827	-0.484157
1	391	idle	idle	2.72743	-1.47632	-0.727562	-0.424889
1	392	idle	idle	2.72885	-1.484	-0.737832	-0.412527
1	393	idle	idle	2.72809	-1.47739	-0.72909	-0.423379
1	394	idle	idle	2.65804	-1.17193	-0.768978	-0.603945
1	395	idle	idle	2.71486	-1.42134	-0.727885	-0.464249
1	396	idle	idle	2.64525	-1.15372	-0.723064	-0.65085
1	397	idle	idle	2.70773	-1.3931	-0.717764	-0.497343
1	398	idle	idle	2.66619	-1.18228	-0.767507	-0.601042
1	399	idle	idle	2.75011	-1.62419	-0.765248	-0.276901
1	400	idle	idle	2.73133	-1.49298	-0.771513	-0.372124
1	401	idle	idle	2.72531	-1.43884	-0.76687	-0.421044
1	402	idle	idle	2.73473	-1.51911	-0.694623	-0.418398
1	403	idle	idle	2.7544	-1.62651	-0.753006	-0.286249
1	404	idle	idle	2.70488	-1.34387	-0.767256	-0.48847
1	405	idle	idle	2.75047	-1.59918	-0.714845	-0.344128
1	406	idle	idle	2.75579	-1.64154	-0.711464	-0.312511
1	407	idle	idle	2.76097	-1.64904	-0.771853	-0.257303
1	408	idle	idle	2.7701	-1.70737	-0.751939	-0.228846
1	409	idle	idle	2.76656	-1.69775	-0.744852	-0.240722
1	410	idle	idle	2.74766	-1.61311	-0.784739	-0.265675
1	411	idle	idle	2.77279	-1.7378	-0.769484	-0.191551
1	412	idle	idle	2.20542	-0.172789	-0.770132	-1.11783
1	413	idle	idle	2.72297	-1.5251	-0.683532	-0.424737
1	414	idle	idle	2.71431	-1.61245	-0.642548	-0.371543
1	415	idle	idle	2.68581	-1.60355	-0.366192	-0.60628
1	416	idle	idle	2.72182	-1.56744	-0.643101	-0.415269
1	417	idle	idle	2.72924	-1.55144	-0.666397	-0.420901
1	418	idle	idle	2.68766	-1.4345	-0.555786	-0.587419
1	419	idle	idle	2.69542	-1.43335	-0.584525	-0.571323
1	420	idle	idle	2.71449	-1.54553	-0.474632	-0.576931
1	421	idle	idle	2.62969	-1.44591	-0.155606	-0.887794
1	422	idle	idle	2.73441	-1.59374	-0.563371	-0.477758
1	423	idle	idle	2.74244	-1.63169	-0.571589	-0.444556
1	424	idle	idle	2.7537	-1.66238	-0.660886	-0.343402
1	425	idle	idle	2.75641	-1.68537	-0.648624	-0.334625
1	426	idle	idle	2.758	-1.66381	-0.717073	-0.292352
1	427	idle	idle	2.73795	-1.59779	-0.610026	-0.433446
1	428	idle	idle	2.75366	-1.67329	-0.680281	-0.320873
1	429	idle	idle	2.7339	-1.71373	-0.611013	-0.327413
1	430	idle	idle	2.68805	-1.3814	-0.738558	-0.472159
1	431	idle	idle	2.78072	-1.89318	-0.863324	0.0178276
1	432	idle	idle	2.60911	-1.70118	-1.03935	0.156564
1	433	idle	idle	2.79492	-2.07625	-0.991733	0.294123
1	434	idle	idle	2.61868	-1.31726	-0.688564	-0.523905
1	435	idle	idle	2.78122	-1.85747	-0.938895	0.0524417
1	436	idle	idle	2.74671	-1.68108	-0.689606	-0.303059
1	437	idle	idle	2.70891	-1.41798	-0.878304	-0.342018
1	438	idle	idle	2.72352	-1.50007	-0.761079	-0.37717
1	439	idle	idle	2.7226	-1.49474	-0.777759	-0.366819
1	440	idle	idle	2.6267	-1.27506	-0.700565	-0.551311
1	441	idle	idle	2.73569	-1.54048	-0.953441	-0.176633
1	442	idle	idle	2.73758	-1.56093	-0.765199	-0.328802
1	443	idle	idle	2.70537	-1.3815	-0.863086	-0.377408
1	444	idle	idle	2.48785	-1.2162	-0.342561	-0.80101
1	445	idle	idle	2.65189	-1.5937	-0.534326	-0.43458
1	446	idle	idle	2.62232	-1.25388	-0.714652	-0.561175
1	447	idle	idle	2.75255	-1.68002	-0.698702	-0.29755
1	448	idle	idle	2.73164	-1.58529	-0.627919	-0.42676
1	449	idle	idle	2.75423	-1.70535	-0.695035	-0.275044
1	450	idle	idle	2.74843	-1.65429	-0.702852	-0.310114
1	451	idle	idle	2.7598	-1.69867	-0.770234	-0.215176
1	452	idle	idle	2.76039	-1.69753	-0.735035	-0.248672
1	453	idle	idle	2.76442	-1.72351	-0.760231	-0.207036
1	454	idle	idle	2.77062	-1.72777	-0.771432	-0.196057
1	455	idle	idle	2.77453	-1.72479	-0.828697	-0.152292
1	456	idle	idle	2.77714	-1.74763	-0.828321	-0.135422
1	457	idle	idle	2.78237	-1.79033	-0.835844	-0.0943078
1	458	idle	idle	2.78351	-1.89508	-0.782863	-0.0496715
1	459	idle	idle	2.77804	-1.78299	-0.848982	-0.0868618
1	460	idle	idle	2.75031	-1.66096	-0.830913	-0.199772
1	461	idle	idle	2.55211	-1.4513	-0.625444	-0.399701
1	462	idle	idle	2.76334	-1.69417	-0.837839	-0.166792
1	463	idle	idle	2.64778	-1.62148	-0.991197	-0.0058117
1	464	idle	idle	2.74456	-1.60828	-0.83818	-0.227041
1	465	idle	idle	2.65679	-1.3604	-0.75169	-0.460402
1	466	idle	idle	2.6352	-1.10598	-0.874278	-0.555441
1	467	idle	idle	2.74662	-1.6088	-0.802917	-0.260135
1	468	idle	idle	2.68094	-1.42901	-0.974499	-0.210862
1	469	idle	idle	2.76092	-1.78299	-0.732599	-0.170648
1	470	idle	idle	2.7105	-1.7203	-0.625802	-0.288073
1	471	idle	idle	2.74796	-1.74816	-0.640858	-0.282492
1	472	idle	idle	2.46414	-1.21959	-0.599631	-0.557524
1	473	idle	idle	2.69466	-1.7198	-0.448192	-0.437914
1	474	idle	idle	2.69017	-1.67188	-0.42679	-0.501315
1	475	idle	idle	2.74731	-1.72445	-0.56032	-0.38011
1	476	idle	idle	2.7474	-1.75359	-0.557165	-0.356883
1	477	idle	idle	2.75134	-1.72684	-0.633684	-0.31862
1	478	idle	idle	2.75848	-1.68146	-0.752038	-0.251427
1	479	idle	idle	2.67811	-1.89403	-1.08352	0.304606
1	480	idle	idle	2.69893	-1.66643	-1.04306	0.0537161
1	481	idle	idle	2.76905	-1.87879	-0.935829	0.0771239
1	482	idle	idle	2.70321	-1.57979	-0.948679	-0.124303
1	483	idle	idle	2.70353	-1.41369	-0.975649	-0.248647
1	484	idle	idle	2.76202	-1.70435	-0.883492	-0.11926
1	485	idle	idle	2.76351	-1.72019	-0.891377	-0.100941
1	486	idle	idle	2.75423	-1.62478	-0.940187	-0.13116
1	487	idle	idle	2.76368	-1.70406	-0.892398	-0.108254
1	488	idle	idle	2.69816	-1.39632	-1.06993	-0.174493
1	489	idle	idle	2.56116	-1.32163	-0.988355	-0.195619
1	490	idle	idle	2.74007	-1.53364	-0.934063	-0.204247
1	491	idle	idle	2.67809	-1.28114	-0.963177	-0.358087
1	492	idle	idle	2.75584	-1.6402	-0.876306	-0.169784
1	493	idle	idle	2.74774	-1.59669	-0.869657	-0.211465
1	494	idle	idle	2.75774	-1.62084	-0.905765	-0.162854
1	495	idle	idle	2.75067	-1.59015	-0.945976	-0.152535
1	496	idle	idle	2.75809	-1.62632	-0.967622	-0.106478
1	497	idle	idle	2.59536	-1.42844	-0.160757	-0.86501
1	498	idle	idle	2.74516	-1.6008	-0.730322	-0.329896
1	499	idle	idle	2.72427	-1.58469	-0.515474	-0.520809
1	500	idle	idle	2.75686	-1.67547	-0.692819	-0.304974
1	501	idle	idle	2.70842	-1.57681	-0.410723	-0.60871
1	502	idle	idle	2.72395	-1.63981	-0.483348	-0.499413
1	503	idle	idle	2.77521	-1.7899	-0.726933	-0.188904
1	504	idle	idle	2.69332	-1.46985	-0.762558	-0.381146
1	505	idle	idle	2.71227	-1.42871	-0.686215	-0.49985
1	506	idle	idle	2.52668	-1.94951	-0.229022	-0.282917
1	507	idle	idle	2.60037	-1.14712	-1.06659	-0.31352
1	508	idle	idle	2.56543	-1.00404	-1.02341	-0.46033
1	509	idle	idle	2.74337	-1.59286	-0.885247	-0.200558
1	510	idle	idle	2.72118	-1.49755	-0.810045	-0.337789
1	511	idle	idle	2.36087	-0.433225	-1.06979	-0.744335
1	512	idle	idle	2.71471	-1.39801	-0.843867	-0.376661
1	513	idle	idle	2.57835	-0.886426	-0.916151	-0.669969
1	514	idle	idle	2.68158	-1.25509	-0.76226	-0.553819
1	515	idle	idle	2.59239	-0.924525	-0.844476	-0.697349
1	516	idle	idle	2.71087	-1.37825	-0.798278	-0.432574
1	517	idle	idle	2.73704	-1.52621	-0.803804	-0.320308
1	518	idle	idle	2.7495	-1.60007	-0.782198	-0.284335
1	519	idle	idle	2.66778	-1.1505	-0.84852	-0.553392
1	520	idle	idle	2.56192	-0.832879	-0.840279	-0.762591
1	521	idle	idle	2.36395	-0.259753	-0.962906	-0.9968
1	522	idle	idle	2.67873	-1.22464	-0.870688	-0.484649
1	523	idle	idle	2.66885	-1.21587	-0.902346	-0.44763
1	524	idle	idle	2.68103	-1.2918	-0.923209	-0.373505
1	525	idle	idle	2.7251	-1.44701	-0.821102	-0.364902
1	526	idle	idle	2.69643	-1.43319	-0.763418	-0.408674
1	527	idle	idle	2.56108	-1.13482	-0.912044	-0.429406
1	528	idle	idle	2.69418	-1.56326	-0.646933	-0.392291
1	529	idle	idle	2.71349	-1.75704	-0.905446	-0.00674637
1	530	idle	idle	2.74467	-1.6642	-0.704679	-0.299874
1	531	idle	idle	2.46871	-0.66946	-0.917958	-0.771354
1	532	idle	idle	2.56022	-0.88895	-0.995896	-0.579595
1	533	idle	idle	2.75434	-1.75813	-0.955024	0.00192998
1	534	idle	idle	2.71075	-1.53033	-1.02023	-0.110612
1	535	idle	idle	2.64716	-1.44129	-0.771953	-0.353524
1	536	idle	idle	2.64692	-1.40647	-1.14998	-0.048396
1	537	idle	idle	2.72157	-1.45625	-0.930082	-0.267887
1	538	idle	idle	2.63725	-1.24648	-1.02426	-0.309399
1	539	idle	idle	2.65323	-1.2611	-1.12924	-0.194908
1	540	idle	idle	2.61597	-1.35416	-0.830322	-0.341789
1	541	idle	idle	2.76814	-1.73508	-1.01666	0.0292166
1	542	idle	idle	2.74178	-1.78713	-1.05661	0.130204
1	543	idle	idle	2.7285	-1.53303	-1.09004	-0.0536647
1	544	idle	idle	2.75277	-1.62293	-0.964071	-0.11002
1	545	idle	idle	2.67536	-1.28691	-1.20387	-0.130293
1	546	idle	idle	2.72515	-1.46826	-1.10317	-0.0978844
1	547	idle	idle	2.65147	-1.28321	-1.21262	-0.101471
1	548	idle	idle	2.48213	-0.79254	-1.25445	-0.361888
1	549	idle	idle	2.75595	-1.67607	-1.14834	0.104595
1	550	idle	idle	2.73661	-1.54345	-1.18239	0.0311941
1	551	idle	idle	2.75969	-1.64159	-1.07108	0.00221021
1	552	idle	idle	2.75937	-1.64104	-1.06833	0.000963441
1	553	idle	idle	2.76067	-1.63889	-1.03794	-0.0294033
1	554	idle	idle	2.75934	-1.66057	-1.09548	0.039827
1	555	idle	idle	2.77834	-1.75706	-1.09146	0.108322
1	556	idle	idle	2.74732	-1.55841	-1.06815	-0.0650908
1	557	idle	idle	2.77783	-1.74459	-1.0311	0.0438928
1	558	idle	idle	2.76711	-1.6941	-1.0352	0.010217
1	559	idle	idle	2.77848	-1.77089	-1.01888	0.0553078
1	560	idle	idle	2.71983	-2.12275	-1.30152	0.677737
1	561	idle	idle	2.76069	-2.06822	-1.35477	0.638607
1	562	idle	idle	2.79673	-1.93615	-1.07461	0.23383
1	563	idle	idle	2.78353	-1.89125	-1.09278	0.218248
1	564	idle	idle	2.74055	-1.58923	-1.19334	0.0761402
1	565	idle	idle	2.77759	-1.82662	-1.08739	0.16155
1	566	idle	idle	2.74169	-1.70345	-1.08674	0.0808908
1	567	idle	idle	2.69787	-1.51821	-1.16198	0.0176702
1	568	idle	idle	2.77595	-1.77263	-1.13413	0.160299
1	569	idle	idle	2.77223	-1.78073	-1.07482	0.116206
1	570	idle	idle	2.76529	-1.87202	-0.983633	0.119546
1	571	idle	idle	2.70765	-1.61882	-0.797786	-0.224109
1	572	idle	idle	2.74903	-1.61098	-1.06072	-0.0321443
1	573	idle	idle	2.73911	-1.53575	-1.00473	-0.140185
1	574	idle	idle	2.73055	-1.47757	-1.05052	-0.139743
1	575	idle	idle	2.75897	-1.66568	-0.920857	-0.110311
1	576	idle	idle	2.68406	-1.52237	-1.23096	0.101061
1	577	idle	idle	2.76726	-1.69819	-0.966086	-0.0451644
1	578	idle	idle	2.76675	-1.70375	-0.944752	-0.0630981
1	579	idle	idle	2.76419	-1.66822	-0.87724	-0.150837
1	580	idle	idle	2.75559	-1.61647	-0.879328	-0.186297
1	581	idle	idle	2.76536	-1.71185	-0.776089	-0.204064
1	582	idle	idle	2.78703	-1.86233	-1.07084	0.178565
1	583	idle	idle	2.70601	-1.67545	-0.817937	-0.155378
1	584	idle	idle	2.5666	-0.898038	-1.02483	-0.545638
1	585	idle	idle	2.71914	-1.45092	-0.879644	-0.314311
1	586	idle	idle	2.7464	-1.59968	-0.877133	-0.200807
1	587	idle	idle	2.74216	-1.56899	-0.836617	-0.264078
1	588	idle	idle	2.75477	-1.60024	-0.890475	-0.18948
1	589	idle	idle	2.76448	-1.68207	-0.881902	-0.134088
1	590	idle	idle	2.72979	-1.53921	-0.75667	-0.349647
1	591	idle	idle	2.74759	-1.61481	-0.7155	-0.330407
1	592	idle	idle	2.73509	-1.5448	-0.746918	-0.356226
1	593	idle	idle	2.75827	-1.67529	-0.756258	-0.249844
1	594	idle	idle	2.75629	-1.65449	-0.752127	-0.268874
1	595	idle	idle	2.75614	-1.67293	-0.687045	-0.312055
1	596	idle	idle	2.76001	-1.67717	-0.738264	-0.261812
1	597	idle	idle	2.75824	-1.6508	-0.801549	-0.232616
1	598	idle	idle	2.75516	-1.62576	-0.793948	-0.254829
1	599	idle	idle	2.67891	-1.47039	-0.687745	-0.433122
1	600	idle	idle	2.55698	-1.2564	-0.433873	-0.743376
1	601	idle	idle	2.38221	-0.881013	-0.502145	-0.871986
1	602	idle	idle	2.62593	-1.52376	-0.491073	-0.517502
1	603	idle	idle	2.74508	-1.66187	-0.640337	-0.359618
1	604	idle	idle	2.77012	-1.80067	-0.709858	-0.195072
1	605	idle	idle	2.68355	-1.58211	-0.646432	-0.368241
1	606	idle	idle	2.66746	-1.57129	-0.515035	-0.48737
1	607	idle	idle	2.5223	-1.24107	-1.01997	-0.205372
1	608	idle	idle	2.67525	-1.49047	-0.860325	-0.253238
1	609	idle	idle	2.44636	-0.564445	-0.808153	-0.939516
1	610	idle	idle	2.66993	-1.2297	-0.792442	-0.545262
1	611	idle	idle	2.69812	-1.39959	-0.769214	-0.437882
1	612	idle	idle	2.69555	-1.33259	-0.809961	-0.458341
1	613	idle	idle	2.7318	-1.50218	-0.793127	-0.346807
1	614	idle	idle	2.65636	-1.33146	-0.757465	-0.472966
1	615	idle	idle	2.7495	-1.58557	-0.831992	-0.252489
1	616	idle	idle	2.7425	-1.5504	-0.843616	-0.269416
1	617	idle	idle	2.70768	-1.6174	-0.838428	-0.182086
1	618	idle	idle	2.7568	-1.65269	-0.780492	-0.245817
1	619	idle	idle	2.7505	-1.66091	-0.705206	-0.304773
1	620	idle	idle	2.75449	-1.59477	-0.892536	-0.195593
1	621	idle	idle	2.76273	-1.70056	-0.804322	-0.190017
1	622	idle	idle	2.75884	-1.63082	-0.862342	-0.196118
1	623	idle	idle	2.76248	-1.67083	-0.840026	-0.183949
1	624	idle	idle	2.75788	-1.62775	-0.899107	-0.165014
1	625	idle	idle	2.76553	-1.69246	-0.85398	-0.152395
1	626	idle	idle	2.74553	-1.60313	-0.79666	-0.268149
1	627	idle	idle	2.74798	-1.55579	-0.862395	-0.252213
1	628	idle	idle	2.75435	-1.61616	-0.830453	-0.231844
1	629	idle	idle	2.76699	-1.70639	-0.87712	-0.120369
1	630	idle	idle	2.765	-1.6883	-0.85542	-0.154452
1	631	idle	idle	2.76821	-1.6957	-0.836075	-0.166584
1	632	idle	idle	2.77552	-1.73211	-0.8629	-0.113804
1	633	idle	idle	2.77235	-1.72886	-0.84767	-0.130125
1	634	idle	idle	2.78456	-1.83228	-1.02503	0.111864
1	635	idle	idle	2.78686	-1.83805	-0.861666	-0.0326627
1	636	idle	idle	2.78036	-1.79383	-0.857057	-0.0716845
1	637	idle	idle	2.781	-1.81095	-0.799206	-0.111289
1	638	idle	idle	2.76888	-1.73812	-0.774121	-0.188848
1	639	idle	idle	2.54372	-0.886224	-1.06867	-0.495527
1	640	idle	idle	2.56347	-0.957401	-1.03854	-0.480031
1	641	idle	idle	2.59505	-1.36633	-0.960877	-0.200451
1	642	idle	idle	2.76985	-1.72966	-0.934274	-0.0484244
1	643	idle	idle	2.77077	-1.72751	-0.893789	-0.0881121
1	644	idle	idle	2.70576	-1.91861	-0.784945	0.0430779
1	645	idle	idle	2.78446	-1.85528	-0.923664	0.040434
1	646	idle	idle	2.68278	-2.02381	-0.426871	-0.179653
1	647	idle	idle	2.73907	-1.68013	-0.8523	-0.146106
1	648	idle	idle	2.70627	-1.41652	-0.778489	-0.425718
1	649	idle	idle	2.76161	-1.67975	-0.888411	-0.131342
1	650	idle	idle	2.72914	-1.55682	-0.723038	-0.367198
1	651	idle	idle	2.76675	-1.7509	-0.786061	-0.163329
1	652	idle	idle	2.75496	-1.675	-0.685739	-0.310903
1	653	idle	idle	2.71698	-1.53593	-0.69906	-0.394611
1	654	idle	idle	2.71202	-1.53677	-0.563907	-0.509762
1	655	idle	idle	2.75791	-1.65431	-0.827882	-0.203608
1	656	idle	idle	2.76528	-1.72006	-0.786604	-0.186968
1	657	idle	idle	2.76525	-1.7068	-0.824804	-0.165324
1	658	idle	idle	2.76529	-1.73006	-0.780088	-0.182201
1	659	idle	idle	2.69098	-1.29735	-1.02807	-0.284861
1	660	idle	idle	2.76778	-1.74096	-0.824824	-0.13512
1	661	idle	idle	2.53345	-1.61043	-0.908128	0.0219405
1	662	idle	idle	2.55882	-1.50418	-0.670459	-0.307544
1	663	idle	idle	2.66303	-1.94398	-1.07682	0.361545
1	664	idle	idle	2.62614	-1.61434	-0.640112	-0.308143
1	665	idle	idle	2.70414	-1.59847	-0.794518	-0.249806
1	666	idle	idle	2.68315	-1.41493	-0.821405	-0.375459
1	667	idle	idle	2.73541	-1.5708	-0.938319	-0.165589
1	668	idle	idle	2.75202	-1.69959	-0.802719	-0.190164
1	669	idle	idle	2.75247	-1.66484	-0.795133	-0.224748
1	670	idle	idle	2.7464	-1.62114	-0.790674	-0.263008
1	671	idle	idle	2.73375	-1.54535	-0.74971	-0.353035
1	672	idle	idle	2.75571	-1.63504	-0.793748	-0.249338
1	673	idle	idle	2.58793	-1.23129	-0.539167	-0.701751
1	674	idle	idle	2.70713	-1.56159	-0.680684	-0.375661
1	675	idle	idle	2.63794	-1.44867	-0.688739	-0.413558
1	676	idle	idle	2.51687	-1.11076	-0.696692	-0.610271
1	677	idle	idle	2.74632	-1.73609	-0.736546	-0.210496
1	678	idle	idle	2.42684	-1.31217	-0.441861	-0.589815
1	679	idle	idle	2.73134	-1.7172	-0.89153	-0.0729925
1	680	idle	idle	2.73916	-1.63023	-0.728085	-0.307001
1	681	idle	idle	2.74656	-1.64099	-0.781832	-0.254208
1	682	idle	idle	2.24194	0.0193716	-1.07974	-1.04764
1	683	idle	idle	2.74169	-1.57829	-0.804971	-0.27762
1	684	idle	idle	2.69554	-1.48306	-1.10992	-0.0492852
1	685	idle	idle	2.72835	-1.50594	-0.846323	-0.297642
1	686	idle	idle	2.63018	-1.29235	-0.789572	-0.45123
1	687	idle	idle	2.68201	-1.3513	-0.780981	-0.457714
1	688	idle	idle	2.75646	-1.68521	-0.843695	-0.164134
1	689	idle	idle	2.75077	-1.65351	-0.809386	-0.218419
1	690	idle	idle	2.73774	-1.51846	-0.833851	-0.301913
1	691	idle	idle	2.74624	-1.60753	-0.812831	-0.248651
1	692	idle	idle	2.65221	-1.24421	-0.905408	-0.41746
1	693	idle	idle	2.7454	-1.56373	-0.854897	-0.249201
1	694	idle	idle	2.74466	-1.55661	-0.876817	-0.239547
1	695	idle	idle	2.73087	-1.48791	-0.943986	-0.22404
1	696	idle	idle	2.75819	-1.63935	-0.847349	-0.198555
1	697	idle	idle	2.76287	-1.67895	-0.861453	-0.154431
1	698	idle	idle	2.67468	-1.3275	-0.890009	-0.372606
1	699	idle	idle	2.5654	-0.883155	-1.04478	-0.537005
1	700	idle	idle	2.61357	-1.27394	-1.03683	-0.237632
1	701	idle	idle	2.59008	-1.0122	-1.05127	-0.443046
1	702	idle	idle	2.75294	-1.6338	-0.889402	-0.165062
1	703	idle	idle	2.73858	-1.53602	-0.842613	-0.278999
1	704	idle	idle	2.7556	-1.62347	-0.845657	-0.213357
1	705	idle	idle	2.74173	-1.57142	-0.743411	-0.340782
1	706	idle	idle	2.73638	-1.51362	-0.787772	-0.347377
1	707	idle	idle	2.74324	-1.5176	-0.90238	-0.243695
1	708	idle	idle	2.74071	-1.53631	-0.844412	-0.278898
1	709	idle	idle	2.75373	-1.60521	-0.81011	-0.256752
1	710	idle	idle	2.75989	-1.65722	-0.858547	-0.177201
1	711	idle	idle	2.69483	-1.53972	-0.840818	-0.242424
1	712	idle	idle	2.75822	-1.65749	-0.835576	-0.191226
1	713	idle	idle	2.70005	-1.64951	-0.475682	-0.478791
1	714	idle	idle	2.38874	-0.963998	-0.556118	-0.751612
1	715	idle	idle	2.74133	-1.63496	-0.603617	-0.409639
1	716	idle	idle	2.57111	-1.38421	-0.211034	-0.853944
1	717	idle	idle	2.6708	-1.3844	-0.47011	-0.703567
1	718	idle	idle	2.61056	-1.40469	-0.402491	-0.691226
1	719	idle	idle	2.69449	-1.61423	-0.306415	-0.658751
1	720	idle	idle	2.71871	-1.69055	-0.336162	-0.585261
1	721	idle	idle	2.72133	-1.58333	-0.441928	-0.5875
1	722	idle	idle	2.70973	-1.53116	-0.403897	-0.654168
1	723	idle	idle	2.67431	-1.51674	-0.251527	-0.777939
1	724	idle	idle	2.74841	-1.69986	-0.492828	-0.455521
1	725	idle	idle	2.73849	-1.64044	-0.553436	-0.452547
1	726	idle	idle	2.75081	-1.66489	-0.653086	-0.348865
1	727	idle	idle	2.76654	-1.76806	-0.677945	-0.247847
1	728	idle	idle	2.77859	-1.82214	-0.790701	-0.111438
1	729	idle	idle	2.77545	-1.7893	-0.790582	-0.136233
1	730	idle	idle	2.76973	-1.77441	-0.773901	-0.159741
1	731	idle	idle	2.77044	-1.75186	-0.755149	-0.190496
1	732	idle	idle	2.77171	-1.76456	-0.76717	-0.173265
1	733	idle	idle	2.77645	-1.77523	-0.808183	-0.125517
1	734	idle	idle	2.79881	-1.92336	-0.908007	0.0759518
1	735	idle	idle	2.79313	-1.8644	-0.907194	0.0252554
1	736	idle	idle	2.78905	-1.84552	-0.90088	0.00452138
1	737	idle	idle	2.78542	-1.8518	-0.864674	-0.0205806
1	738	idle	idle	2.78514	-1.81283	-0.907591	-0.016646
1	739	idle	idle	2.78579	-1.83906	-0.853322	-0.0424436
1	740	idle	idle	2.78112	-1.79464	-0.882901	-0.0514709
1	741	idle	idle	2.78164	-1.78177	-0.893928	-0.0513135
1	742	idle	idle	2.7639	-1.69293	-0.932027	-0.0849893
1	743	idle	idle	2.76825	-1.70361	-0.882318	-0.119688
1	744	idle	idle	2.76633	-1.68947	-0.879635	-0.132785
1	745	idle	idle	2.77928	-1.75538	-0.954436	-0.018006
1	746	idle	idle	2.44811	-0.647455	-0.915506	-0.767983
1	747	idle	idle	2.76422	-1.68505	-0.855718	-0.153694
1	748	idle	idle	2.74392	-1.66695	-0.866316	-0.149795
1	749	idle	idle	2.75943	-1.73385	-0.985601	0.00851791
1	750	idle	idle	2.76077	-1.68738	-0.833959	-0.169276
1	751	idle	idle	2.76598	-1.8561	-0.871601	0.00344959
1	752	idle	idle	2.7699	-1.72202	-0.799468	-0.177839
1	753	idle	idle	2.76673	-1.72409	-0.82418	-0.155956
1	754	idle	idle	2.75686	-1.63005	-0.809102	-0.238151
1	755	idle	idle	2.74615	-1.60389	-0.747725	-0.313544
1	756	idle	idle	2.7569	-1.64325	-0.789003	-0.248756
1	757	idle	idle	2.76052	-1.6607	-0.788288	-0.235256
1	758	idle	idle	2.75167	-1.6897	-0.622658	-0.352504
1	759	idle	idle	2.76862	-1.72436	-0.745524	-0.221382
1	760	idle	idle	2.71411	-1.68537	-0.33945	-0.579319
1	761	idle	idle	2.76803	-1.72901	-0.693389	-0.264185
1	762	idle	idle	2.75278	-1.68821	-0.633216	-0.350471
1	763	idle	idle	2.75647	-1.6681	-0.686326	-0.318791
1	764	idle	idle	2.75287	-1.6886	-0.614983	-0.363357
1	765	idle	idle	2.74382	-1.60708	-0.656402	-0.38945
1	766	idle	idle	2.74783	-1.62522	-0.628404	-0.399495
1	767	idle	idle	2.74075	-1.54345	-0.818413	-0.298219
1	768	idle	idle	2.74398	-1.58842	-0.648015	-0.408692
1	769	idle	idle	2.74549	-1.59079	-0.71118	-0.352733
1	770	idle	idle	2.74151	-1.5906	-0.670466	-0.388004
1	771	idle	idle	2.75155	-1.62482	-0.688936	-0.347275
1	772	idle	idle	2.73532	-1.51189	-0.779388	-0.354803
1	773	idle	idle	2.68957	-1.32236	-0.78075	-0.48477
1	774	idle	idle	2.74656	-1.5957	-0.745673	-0.318461
1	775	idle	idle	2.73926	-1.61377	-0.626871	-0.404743
1	776	idle	idle	2.7165	-1.50379	-0.611899	-0.500015
1	777	idle	idle	2.77396	-1.76221	-0.741339	-0.199387
1	778	idle	idle	2.75175	-1.67394	-0.665739	-0.327459
1	779	idle	idle	2.75888	-1.69655	-0.667867	-0.311094
1	780	idle	idle	2.75542	-1.69411	-0.69309	-0.290243
1	781	idle	idle	2.75374	-1.64867	-0.73019	-0.292012
1	782	idle	idle	2.76154	-1.71979	-0.722883	-0.244163
1	783	idle	idle	2.66606	-1.4126	-1.10973	-0.092727
1	784	idle	idle	2.59893	-1.18481	-0.552881	-0.740728
1	785	idle	idle	2.62521	-1.39788	-0.320808	-0.784375
1	786	idle	idle	2.71725	-1.54276	-0.555894	-0.518545
1	787	idle	idle	2.73194	-1.60282	-0.579658	-0.45573
1	788	idle	idle	2.72651	-1.55241	-0.575739	-0.497156
1	789	idle	idle	2.69326	-1.60909	-0.381467	-0.591668
1	790	idle	idle	2.75549	-1.72118	-0.67341	-0.282492
1	791	idle	idle	2.74767	-1.64363	-0.684383	-0.335008
1	792	idle	idle	2.74249	-1.58174	-0.701998	-0.369957
1	793	idle	idle	2.75286	-1.68735	-0.569175	-0.398896
1	794	idle	idle	2.76366	-1.73881	-0.688871	-0.257941
1	795	idle	idle	2.76315	-1.71767	-0.651172	-0.308018
1	796	idle	idle	2.75696	-1.66469	-0.720531	-0.29129
1	797	idle	idle	2.74678	-1.61349	-0.642731	-0.396284
1	798	idle	idle	2.76616	-1.74058	-0.662511	-0.282347
1	799	idle	idle	2.76364	-1.71275	-0.724113	-0.248362
1	800	idle	idle	2.75861	-1.69989	-0.629452	-0.341949
1	801	idle	idle	2.76631	-1.7555	-0.676204	-0.256497
1	802	idle	idle	2.76534	-1.7402	-0.671283	-0.27296
1	803	idle	idle	2.74372	-1.63208	-0.612622	-0.40596
1	804	idle	idle	2.77036	-1.76445	-0.660396	-0.264393
1	805	idle	idle	2.7654	-1.71749	-0.70575	-0.263272
1	806	idle	idle	2.77298	-1.78126	-0.720118	-0.198289
1	807	idle	idle	2.77024	-1.75253	-0.697905	-0.240343
1	808	idle	idle	2.59318	-0.984952	-0.809066	-0.685513
1	809	idle	idle	2.59062	-0.99329	-0.795429	-0.688108
1	810	idle	idle	2.75647	-1.68021	-0.748704	-0.249398
1	811	idle	idle	2.73393	-1.5251	-0.712563	-0.402389
1	812	idle	idle	2.7522	-1.61897	-0.700069	-0.340705
1	813	idle	idle	2.74879	-1.63594	-0.64547	-0.372947
1	814	idle	idle	2.70382	-1.44663	-0.676642	-0.480459
1	815	idle	idle	2.72858	-1.49663	-0.719849	-0.417786
1	816	idle	idle	2.77476	-1.77492	-0.855088	-0.084408
1	817	idle	idle	2.76555	-1.71064	-0.72008	-0.254568
1	818	idle	idle	2.76972	-1.7515	-0.73602	-0.209944
1	819	idle	idle	2.75826	-1.67327	-0.701878	-0.302134
1	820	idle	idle	2.49324	-0.849738	-0.789327	-0.740092
1	821	idle	idle	2.47782	-0.798766	-0.630283	-0.916975
1	822	idle	idle	2.56764	-0.957514	-0.724306	-0.765785
1	823	marking	idle	2.51968	-0.756272	-0.77019	-0.863649
1	824	marking	marking	1.33806	1.522	-1.22591	-1.62364
1	825	marking	marking	1.25881	1.66536	-1.20892	-1.71343
1	826	marking	marking	1.07952	1.92381	-1.33287	-1.74024
1	827	marking	marking	1.24293	1.67559	-1.02329	-1.87531
1	828	marking	marking	1.02448	2.15565	-1.47649	-1.7877
1	829	marking	idle	2.50299	-0.624443	-0.700824	-1.00787
1	830	marking	idle	2.44548	-0.541618	-0.994843	-0.774049
1	831	marking	marking	0.969243	2.16158	-1.51475	-1.73018
1	832	marking	marking	1.24698	1.43756	-1.80547	-1.02644
1	833	marking	marking	0.960929	2.27902	-1.51497	-1.83629
1	834	marking	idle	2.47972	-0.553454	-1.02939	-0.762829
1	835	marking	marking	1.20809	1.65563	-1.11838	-1.73948
1	836	idle	idle	2.46933	-0.514351	-0.777545	-1.00611
1	837	idle	idle	1.58387	1.32894	-1.05314	-1.77831
1	838	idle	idle	1.83132	0.794348	-1.26037	-1.25969
1	839	idle	idle	1.9352	0.430489	-0.280405	-1.86065
1	840	marking	marking	1.43923	1.50429	-0.869858	-1.98295
1	841	marking	marking	0.986213	2.43481	-1.42804	-2.07285
1	842	marking	marking	0.950196	2.48226	-1.54337	-2.02645
1	843	marking	marking	0.908302	2.55168	-1.57511	-2.04343
1	844	marking	marking	1.03125	2.46562	-1.45078	-2.11607
1	845	marking	marking	0.881638	2.6074	-1.60799	-2.06493
1	846	marking	marking	0.845064	2.6602	-1.6488	-2.07048
1	847	marking	marking	0.885947	2.69349	-1.65567	-2.12331
1	848	marking	marking	0.809562	2.67968	-1.66762	-2.05923
1	849	marking	marking	1.03636	2.338	-1.40228	-2.02657
1	850	marking	marking	0.832517	2.74623	-1.70201	-2.11793
1	851	marking	marking	0.947604	2.62281	-1.56054	-2.12867
1	852	marking	marking	0.796207	2.64709	-1.53857	-2.08877
1	853	marking	marking	1.06436	2.53748	-1.59071	-2.09151
1	854	marking	marking	0.930016	2.66374	-1.66727	-2.10424
1	855	marking	marking	0.763068	2.3119	-1.15219	-2.04561
1	856	idle	marking	0.777777	2.66874	-1.55241	-2.08743
1	857	idle	idle	2.20531	0.218507	-0.743716	-1.47582
1	858	idle	idle	2.17395	0.361932	-1.00529	-1.35301
1	859	idle	idle	1.90846	0.809685	-0.689742	-1.82643
1	860	idle	idle	2.36185	-0.155444	-0.773544	-1.23072
1	861	idle	idle	2.3723	-0.20338	-0.875807	-1.12835
1	862	idle	idle	2.46834	-0.467546	-0.885218	-0.957083
1	863	idle	idle	2.4278	-0.365604	-0.637443	-1.23396
1	864	idle	idle	2.4446	-0.391775	-0.773423	-1.10189
1	865	idle	idle	2.57763	-0.837251	-0.781314	-0.818975
1	866	idle	idle	2.59279	-0.888386	-0.842225	-0.733269
1	867	marking	idle	2.06167	0.402617	-0.577192	-1.67614
1	868	marking	idle	2.47829	-0.830717	-0.155036	-1.30994
1	869	marking	idle	2.23402	-0.308852	0.080832	-1.77845
1	870	marking	idle	2.15416	-0.470705	0.492419	-1.93518
1	871	marking	idle	2.2545	-0.662046	0.610381	-1.95476
1	872	marking	idle	2.05547	-0.800702	1.18183	-2.1489
1	873	marking	idle	1.55203	-0.61412	1.46822	-2.17224
1	874	marking	idle	1.67769	0.0520002	0.831426	-2.30472
1	875	marking	idle	1.54298	0.215309	0.795257	-2.34949
1	876	marking	injection	1.41842	-1.34054	2.23417	-2.0673
1	877	marking	idle	1.53278	0.112015	0.899572	-2.3411
1	878	marking	idle	1.35444	0.337572	0.604214	-2.10447
1	879	marking	injection	1.16792	-1.074	1.95333	-1.84611
1	880	idle	injection	1.09193	-1.00725	2.01546	-1.91879
1	881	idle	idle	2.35609	-0.941104	0.877395	-2.03826
1	882	idle	idle	2.4035	-0.91745	0.639296	-1.88041
1	883	idle	idle	2.34772	-0.829663	0.640186	-1.91186
1	884	idle	idle	2.42463	-1.14615	0.750129	-1.79932
1	885	idle	idle	2.4461	-1.05528	0.535624	-1.69976
1	886	idle	idle	2.39123	-0.728938	0.339766	-1.76529
1	887	marking	idle	1.96582	0.586893	-0.239403	-2.09156
1	888	marking	idle	1.55321	1.34434	-0.661852	-2.10053
1	889	marking	idle	1.8133	0.941933	-0.452575	-2.11749
1	890	marking	marking	1.15369	2.16299	-1.24513	-2.10952
1	891	marking	idle	1.63764	1.21555	-0.343213	-2.33302
1	892	marking	idle	2.24384	-0.14265	0.0139259	-1.88084
1	893	marking	idle	2.05234	-0.424611	0.953231	-2.27169
1	894	marking	idle	1.99478	0.324028	-0.37934	-1.72569
1	895	marking	marking	0.964381	2.20431	-1.29165	-1.9673
1	896	marking	marking	1.09237	1.46921	-1.48995	-1.21665
1	897	marking	idle	2.45972	-0.66638	-0.392197	-1.22748
1	898	marking	idle	1.79282	1.13699	-1.14474	-1.67481
1	899	marking	idle	1.64996	0.572861	0.102792	-2.12119
1	900	marking	idle	1.45591	0.244764	0.557123	-2.10162
1	901	idle	idle	2.50212	-0.940827	-0.0109591	-1.37751
1	902	idle	idle	2.4922	-0.750717	-0.272567	-1.30285
1	903	idle	idle	2.24323	-0.128967	-0.271075	-1.63324
1	904	idle	idle	2.50794	-0.786315	-0.408392	-1.15036
1	905	idle	idle	2.52752	-0.932969	-0.284031	-1.16119
1	906	idle	idle	2.52903	-0.801534	-0.475463	-1.09359
1	907	idle	idle	2.51227	-0.863463	-0.136387	-1.32565
1	908	marking	idle	1.60994	0.771491	-0.0867544	-2.08929
1	909	marking	idle	1.66168	-0.0567726	0.764387	-2.12993
1	910	marking	idle	1.62632	-0.304505	0.833758	-1.96266
1	911	marking	idle	1.5899	-1.00493	1.25345	-1.67435
1	912	marking	idle	1.24539	1.14661	-0.358178	-1.94629
1	913	marking	idle	1.97851	-0.0467169	-0.723355	-1.10107
1	914	marking	idle	1.59654	0.807704	-0.573622	-1.72687
1	915	marking	idle	2.57964	-1.21498	-0.208574	-1.02103
1	916	marking	idle	2.07852	-0.398665	-0.428269	-1.12683
1	917	marking	injection	1.39729	-1.00609	1.54828	-1.77708
1	918	marking	injection	0.972265	-1.43661	2.43478	-1.85341
1	919	marking	idle	1.43086	1.19174	-0.245541	-2.25892
1	920	marking	idle	1.94442	-0.803946	1.33103	-2.16785
1	921	marking	idle	1.71563	0.842626	-0.232434	-2.14634
1	922	marking	idle	1.90826	-0.807386	1.32235	-2.12866
1	923	marking	marking	1.24729	1.6327	-0.640437	-2.16556
1	924	marking	idle	1.28592	0.917772	-0.244727	-1.86649
1	925	marking	injection	0.866262	-1.41926	2.45353	-1.78369
1	926	marking	idle	2.05827	-1.44614	1.75285	-2.09225
1	927	marking	idle	2.25453	-0.551762	0.797038	-2.21211
1	928	marking	idle	1.81977	0.321691	0.151844	-2.0633
1	929	idle	idle	2.39303	-0.861491	0.449469	-1.75918
1	930	idle	idle	1.81277	0.854646	-0.40876	-2.07057
1	931	idle	idle	2.4487	-0.717771	-0.0487432	-1.48517
1	932	idle	idle	2.5476	-0.962217	-0.313571	-1.11464
1	933	idle	idle	2.5752	-1.28137	0.140739	-1.27312
1	934	idle	idle	2.51962	-1.12937	0.165304	-1.38127
1	935	idle	idle	2.60384	-1.24027	-0.132208	-1.08217
1	936	idle	idle	2.65317	-1.34997	-0.453632	-0.737563
1	937	idle	idle	2.68732	-1.53533	-0.378758	-0.671748
1	938	idle	marking	1.05033	2.19476	-1.40619	-1.92319
1	939	idle	idle	2.02674	0.0233433	-0.661864	-1.24861
1	940	idle	idle	2.45233	-0.607523	-0.73781	-0.976708
1	941	idle	idle	2.44964	-0.754904	-0.451675	-1.12183
1	942	idle	idle	1.79371	0.749161	-1.1039	-1.34961
1	943	idle	idle	2.48652	-0.941381	-0.518831	-0.905849
1	944	idle	idle	2.40728	-0.477823	-0.785929	-1.00715
1	945	marking	marking	0.961611	2.18817	-1.47592	-1.79029
1	946	marking	marking	1.08113	1.74269	-1.676	-1.30935
1	947	marking	idle	1.436	0.822347	-1.66851	-0.711275
1	948	idle	idle	2.34161	-0.2742	-1.22244	-0.726844
1	949	idle	idle	2.42465	-0.516095	-1.17686	-0.624132
1	950	idle	idle	2.54721	-0.932138	-1.03667	-0.484836
1	951	idle	idle	2.58037	-0.902329	-0.986652	-0.584608
1	952	idle	idle	2.48576	-0.647749	-0.866323	-0.845118
1	953	idle	idle	2.56729	-0.907492	-0.979852	-0.554494
1	954	idle	idle	2.60084	-1.02758	-0.805809	-0.650482
1	955	idle	idle	2.67087	-1.28746	-0.918928	-0.37184
1	956	idle	idle	2.64834	-1.14462	-0.913463	-0.485462
1	957	idle	idle	2.72248	-1.5176	-0.938873	-0.215325
1	958	marking	idle	1.88559	-0.563539	-1.6681	0.237703
1	959	marking	idle	1.66719	0.354051	-1.56925	-0.49177
1	960	marking	idle	1.79594	-0.449853	-1.889	0.3949
1	961	idle	idle	2.61675	-1.14737	-1.17029	-0.228345
1	962	idle	idle	2.63462	-1.15737	-1.22706	-0.193258
1	963	idle	idle	2.6957	-1.42279	-0.993878	-0.213351
1	964	idle	idle	2.69022	-1.37832	-1.04064	-0.209322
1	965	idle	idle	2.71562	-1.50454	-0.971498	-0.177987
1	966	idle	idle	2.62794	-1.41641	-1.34039	0.161029
1	967	idle	idle	2.66773	-1.2541	-0.966027	-0.366065
1	968	idle	idle	2.56559	-0.901393	-1.01969	-0.544153
1	969	idle	idle	2.47532	-0.672006	-1.18816	-0.521173
1	970	idle	idle	1.84783	0.80044	-1.32217	-1.21799
1	971	marking	idle	1.77833	0.176055	-0.831292	-1.02449
1	972	marking	idle	1.61603	0.754478	-1.76397	-0.68208
1	973	marking	idle	1.75515	0.96001	-1.56993	-1.10331
1	974	marking	idle	2.0477	0.4207	-1.46216	-0.890272
1	975	marking	idle	2.19063	-0.943063	-1.27526	0.0393903
1	976	marking	idle	2.62836	-1.08669	-1.0343	-0.402581
1	977	marking	idle	2.01574	-0.2017	-0.0957561	-1.51543
1	978	marking	idle	1.88031	0.193384	-0.0842196	-1.76221
1	979	idle	idle	2.55329	-0.895587	-0.545433	-0.957292
1	980	idle	idle	2.62824	-1.14031	-0.673331	-0.69021
1	981	idle	idle	2.65695	-1.28808	-0.641873	-0.611181
1	982	idle	idle	2.66028	-1.36924	-0.510047	-0.660965
1	983	idle	idle	2.70583	-1.50577	-0.620156	-0.480838
1	984	idle	idle	2.69569	-1.73775	-0.524812	-0.350955
1	985	idle	idle	2.71206	-1.55512	-0.881593	-0.205179
1	986	idle	idle	2.69817	-1.45161	-0.586655	-0.558537
1	987	idle	idle	2.68953	-1.4016	-0.680572	-0.515965
1	988	idle	idle	2.65924	-1.22393	-0.70934	-0.620744
1	989	idle	idle	2.72633	-1.62236	-0.646638	-0.378633
1	990	idle	idle	2.67649	-1.28114	-0.731506	-0.560832
1	991	idle	idle	2.62867	-1.19889	-0.554811	-0.748742
1	992	idle	idle	2.64503	-1.23474	-0.530637	-0.748337
1	993	idle	idle	2.69204	-1.41818	-0.545398	-0.620162
1	994	idle	idle	1.60076	0.450207	-1.39951	-0.696559
1	995	idle	idle	1.98647	0.452924	-1.36895	-0.970241
1	996	idle	idle	1.50231	0.801774	-1.63982	-0.74625
1	997	idle	idle	1.81815	0.183626	-1.67005	-0.368855
1	998	idle	idle	1.55609	1.01456	-1.89535	-0.76337
1	999	idle	idle	2.54518	-0.844814	-1.1589	-0.445458
1	1000	idle	idle	2.61258	-1.08792	-1.17022	-0.28245
1	1001	idle	idle	2.57809	-0.921404	-1.26715	-0.314735
1	1002	idle	idle	2.61696	-1.00341	-1.11329	-0.396639
1	1003	idle	idle	2.5099	-0.962753	-1.37049	-0.11908
1	1004	idle	idle	2.47834	-0.570077	-1.1759	-0.618093
1	1005	idle	idle	2.49799	-0.859159	-1.28221	-0.276165
1	1006	idle	idle	2.44811	-0.755573	-1.37074	-0.238343
1	1007	idle	idle	1.00474	0.0141179	0.773298	-1.74336
1	1008	idle	idle	2.27327	-0.23192	-0.861214	-1.03804
1	1009	idle	idle	2.10058	0.0879836	-0.325059	-1.67129
1	1010	idle	idle	2.5025	-0.770149	-0.937963	-0.68797
1	1011	idle	idle	2.64208	-1.22852	-0.576948	-0.714281
1	1012	idle	idle	2.59906	-0.944709	-0.936423	-0.609621
1	1013	idle	idle	2.67489	-1.28641	-0.6829	-0.589301
1	1014	idle	idle	2.60987	-1.20174	-0.949768	-0.371349
1	1015	idle	idle	2.63708	-1.08035	-0.7735	-0.660196
1	1016	idle	idle	2.68754	-1.33497	-0.738231	-0.510031
1	1017	idle	idle	2.7258	-1.46279	-0.909819	-0.269797
1	1018	idle	idle	2.67928	-1.27871	-0.854609	-0.440156
1	1019	idle	idle	2.71781	-1.44633	-0.858344	-0.326521
1	1020	idle	idle	2.68975	-1.31294	-0.972797	-0.321576
1	1021	idle	idle	2.6801	-1.46567	-0.851225	-0.289298
1	1022	idle	idle	2.72789	-1.49772	-0.890832	-0.263522
1	1023	idle	idle	2.72128	-1.5154	-0.752746	-0.375405
1	1024	idle	idle	2.73518	-1.55706	-0.76992	-0.324639
1	1025	idle	idle	2.73158	-1.54161	-0.731481	-0.37358
1	1026	idle	idle	2.73119	-1.47117	-0.842026	-0.325364
1	1027	idle	idle	2.53069	-1.07656	-0.343214	-0.956342
1	1028	idle	idle	2.36168	-0.46048	-0.736684	-1.01209
1	1029	idle	idle	2.00882	0.0139226	-0.0254679	-1.78318
1	1030	marking	idle	1.77076	0.663439	-0.294115	-1.94529
1	1031	marking	idle	1.60555	-0.995437	1.5949	-1.97951
1	1032	marking	idle	2.04735	-0.0141711	0.210185	-1.99924
1	1033	marking	injection	1.08586	-1.22011	2.17246	-1.89284
1	1034	marking	injection	1.00308	-1.43492	2.43545	-1.86866
1	1035	marking	injection	0.87309	-1.77452	2.855	-1.82254
1	1036	marking	injection	1.09161	-1.70428	2.70479	-1.9212
1	1037	marking	injection	0.861846	-1.82738	2.91997	-1.81791
1	1038	marking	injection	1.16758	-1.70843	2.67326	-1.93214
1	1039	marking	injection	1.31623	-2.06301	2.93317	-1.96153
1	1040	marking	injection	1.45211	-1.96106	2.74057	-1.97509
1	1041	marking	injection	1.28682	-1.97095	2.82638	-1.92304
1	1042	marking	injection	1.92529	-1.309	1.95885	-2.25673
1	1043	marking	idle	2.17974	-1.00785	1.59246	-2.41653
1	1044	marking	idle	1.96988	-1.33043	1.67302	-2.04295
1	1045	marking	injection	1.2204	-1.91859	2.73197	-1.82707
1	1046	marking	injection	1.0065	-1.82745	2.74292	-1.74617
1	1047	marking	injection	1.51107	-1.40242	2.19244	-2.04499
1	1048	marking	idle	1.57902	-0.922157	1.38197	-1.85131
1	1049	idle	idle	1.67257	-0.307173	1.08927	-2.20549
1	1050	idle	idle	1.90274	-0.20933	0.774736	-2.2138
1	1051	idle	idle	2.2186	-1.04396	1.28967	-2.20197
1	1052	idle	idle	2.35124	-1.2198	0.935947	-1.85242
1	1053	idle	idle	2.40341	-1.37091	0.931972	-1.77854
1	1054	idle	idle	2.423	-1.29943	0.842555	-1.76656
1	1055	idle	idle	2.44639	-1.28131	0.749494	-1.71401
1	1056	idle	idle	2.50877	-1.30457	0.486266	-1.50252
1	1057	idle	idle	2.55823	-1.43704	0.395688	-1.3445
1	1058	idle	idle	2.55804	-1.46466	0.407791	-1.32685
1	1059	idle	idle	2.56685	-1.37744	0.289605	-1.31249
1	1060	idle	idle	2.58619	-1.3892	0.182575	-1.22255
1	1061	idle	idle	2.54609	-1.39626	0.394481	-1.37939
1	1062	idle	idle	2.5558	-1.43277	0.393208	-1.35016
1	1063	idle	idle	2.60602	-1.45	0.144798	-1.15819
1	1064	idle	idle	2.63183	-1.45759	0.0154239	-1.0479
1	1065	idle	idle	2.6183	-1.45988	0.067505	-1.09
1	1066	idle	idle	2.65938	-1.56465	-0.0446736	-0.917035
1	1067	idle	idle	2.67747	-1.6251	-0.123456	-0.818543
1	1068	idle	idle	2.52097	-1.19687	0.0615979	-1.23076
1	1069	idle	idle	2.62401	-1.50789	0.0157949	-1.00127
1	1070	idle	idle	2.58679	-1.44085	0.0972827	-1.09587
1	1071	idle	idle	2.60872	-1.4473	-0.0343293	-1.00325
1	1072	idle	idle	2.55528	-1.31686	0.117173	-1.19847
1	1073	idle	idle	2.56774	-1.44847	0.19113	-1.15167
1	1074	idle	idle	2.67829	-1.53921	-0.179371	-0.824736
1	1075	idle	idle	2.69423	-1.52522	-0.306508	-0.734497
1	1076	idle	idle	2.65693	-1.32607	-0.325503	-0.86824
1	1077	idle	idle	2.69997	-1.56739	-0.334545	-0.688518
1	1078	idle	idle	2.71556	-1.61655	-0.463066	-0.544656
1	1079	idle	idle	2.68624	-1.45652	-0.561472	-0.56783
1	1080	idle	idle	2.71476	-1.58172	-0.397189	-0.624462
1	1081	idle	idle	2.01888	-0.48013	0.538585	-1.84905
1	1082	idle	idle	2.53618	-1.0658	-0.155146	-1.15517
1	1083	idle	idle	2.67955	-1.50304	-0.282596	-0.775937
1	1084	idle	idle	2.71218	-1.53481	-0.468135	-0.605814
1	1085	idle	idle	2.66948	-1.3815	-0.371968	-0.788801
1	1086	idle	idle	2.73921	-1.61473	-0.58003	-0.445582
1	1087	idle	idle	2.70536	-1.45282	-0.655353	-0.499028
1	1088	idle	idle	2.74954	-1.64574	-0.673438	-0.345967
1	1089	idle	idle	2.6183	-1.40089	-0.784362	-0.35615
1	1090	idle	idle	2.73059	-1.51731	-0.66265	-0.451406
1	1091	idle	idle	2.6583	-1.51465	-0.518521	-0.537942
1	1092	idle	idle	2.72516	-1.52897	-0.777067	-0.338696
1	1093	idle	idle	2.71615	-1.51128	-0.649179	-0.469754
1	1094	idle	idle	2.16234	-0.408253	-1.4228	-0.298723
1	1095	idle	idle	2.58813	-1.24302	-0.760164	-0.495764
1	1096	idle	idle	2.63779	-1.39928	-0.831776	-0.340289
1	1097	idle	idle	2.3823	-0.612898	-0.777135	-0.885507
1	1098	idle	idle	2.70127	-1.47866	-0.802703	-0.349871
1	1099	idle	idle	2.70296	-1.49794	-0.714958	-0.41686
1	1100	idle	idle	2.72655	-1.59296	-0.71093	-0.349192
1	1101	idle	idle	2.7296	-1.60628	-0.739191	-0.314972
1	1102	idle	idle	2.71501	-1.47848	-0.763083	-0.390342
1	1103	idle	idle	2.74741	-1.69504	-0.722162	-0.264272
1	1104	idle	idle	2.55537	-1.1301	-0.929204	-0.421155
1	1105	idle	idle	2.74181	-1.67052	-0.769234	-0.238227
1	1106	idle	idle	2.70798	-1.61388	-0.646734	-0.371803
1	1107	idle	idle	2.74805	-1.65439	-0.736441	-0.286998
1	1108	idle	idle	2.70272	-1.43091	-0.692919	-0.489716
1	1109	idle	idle	2.64425	-1.68398	-0.195957	-0.660889
1	1110	idle	idle	2.5745	-1.66389	-0.775931	-0.0949724
1	1111	idle	idle	2.70651	-1.65769	-0.679645	-0.308093
1	1112	idle	idle	2.75529	-1.73768	-0.761264	-0.202126
1	1113	idle	idle	2.716	-1.59603	-0.55826	-0.477041
1	1114	idle	idle	2.71829	-1.50109	-0.671903	-0.453341
1	1115	idle	idle	2.73419	-1.67834	-0.53258	-0.435599
1	1116	idle	idle	2.74888	-1.6423	-0.699568	-0.322256
1	1117	idle	idle	2.73581	-1.61178	-0.557991	-0.467822
1	1118	idle	idle	2.74743	-1.61261	-0.682088	-0.359217
1	1119	idle	idle	2.74332	-1.69061	-0.547798	-0.409783
1	1120	idle	idle	2.74268	-1.66042	-0.59127	-0.398877
1	1121	idle	idle	2.71347	-1.53698	-0.476425	-0.587494
1	1122	idle	idle	2.75986	-1.73638	-0.603831	-0.329513
1	1123	idle	idle	2.72706	-1.64227	-0.440171	-0.538081
1	1124	idle	idle	2.72591	-1.81072	-0.373193	-0.441473
1	1125	idle	idle	2.56472	-1.56635	-0.00194937	-0.861016
1	1126	idle	idle	2.45829	-1.18886	0.141341	-1.23827
1	1127	idle	idle	2.70631	-1.59821	-0.337412	-0.659094
1	1128	idle	idle	2.73273	-1.70072	-0.425236	-0.510777
1	1129	idle	idle	2.64331	-1.49797	-0.144555	-0.867712
1	1130	idle	idle	2.71807	-1.65565	-0.308888	-0.639055
1	1131	idle	idle	2.69642	-1.55062	-0.335687	-0.69649
1	1132	idle	idle	2.3517	-1.70011	0.672344	-1.16775
1	1133	idle	idle	2.69709	-1.96417	-0.14053	-0.496341
1	1134	idle	idle	2.69543	-1.86571	-0.00570952	-0.710501
1	1135	idle	idle	2.68992	-2.03726	-0.362206	-0.236012
1	1136	idle	idle	2.73245	-2.03529	-0.396462	-0.239795
1	1137	idle	idle	2.70657	-1.59879	-0.589169	-0.436141
1	1138	idle	idle	2.76291	-1.8589	-0.514754	-0.313902
1	1139	idle	idle	2.7159	-1.55711	-0.520837	-0.541221
1	1140	idle	idle	2.48903	-2.3575	-1.17309	0.976125
1	1141	idle	idle	2.77008	-1.86947	-0.664075	-0.174213
1	1142	idle	idle	2.77768	-1.88057	-0.780186	-0.083219
1	1143	idle	idle	2.78549	-1.85942	-0.788852	-0.0855924
1	1144	idle	idle	2.79733	-1.9586	-0.87817	0.0732045
1	1145	idle	idle	2.77558	-1.85588	-0.763706	-0.109546
1	1146	idle	idle	2.78752	-1.8945	-0.791959	-0.0554554
1	1147	idle	idle	2.7745	-1.81159	-0.73344	-0.169991
1	1148	idle	idle	2.77858	-1.77448	-0.83321	-0.114039
1	1149	idle	idle	2.7765	-1.84162	-0.815987	-0.0728581
1	1150	idle	idle	2.77578	-1.79414	-0.786258	-0.135236
1	1151	idle	idle	2.77403	-1.80929	-0.727064	-0.176764
1	1152	idle	idle	2.77478	-1.80482	-0.74317	-0.164583
1	1153	idle	idle	2.77498	-1.81212	-0.71282	-0.182997
1	1154	idle	idle	2.77626	-1.80414	-0.708043	-0.193779
1	1155	idle	idle	2.77566	-1.83082	-0.731108	-0.153647
1	1156	idle	idle	2.77859	-1.8335	-0.814643	-0.0782808
1	1157	idle	idle	2.78139	-1.84631	-0.766526	-0.10694
1	1158	idle	idle	2.78079	-1.86223	-0.740633	-0.116172
1	1159	idle	idle	2.7817	-1.8862	-0.767333	-0.0763645
1	1160	idle	idle	2.78223	-1.86245	-0.758807	-0.100941
1	1161	idle	idle	2.78181	-1.90697	-0.761498	-0.0647647
1	1162	idle	idle	2.78464	-1.91493	-0.785826	-0.0365425
1	1163	idle	idle	2.78388	-1.92401	-0.787112	-0.0290042
1	1164	idle	idle	2.78365	-1.9225	-0.82113	-0.00363957
1	1165	idle	idle	2.7844	-1.93865	-0.819205	0.00835607
1	1166	idle	idle	2.78455	-1.91738	-0.818862	-0.00793371
1	1167	idle	idle	2.78395	-1.92527	-0.811896	-0.00864983
1	1168	idle	idle	2.78307	-1.91559	-0.778098	-0.0459108
1	1169	idle	idle	2.78497	-1.9091	-0.798427	-0.0300156
1	1170	idle	idle	2.78372	-1.88552	-0.759228	-0.0834025
1	1171	idle	idle	2.78323	-1.85492	-0.756946	-0.106683
1	1172	idle	idle	2.77887	-1.85621	-0.732598	-0.129472
1	1173	idle	idle	2.78327	-1.93199	-0.763501	-0.0445273
1	1174	idle	idle	2.78355	-1.93649	-0.762796	-0.0414647
1	1175	idle	idle	2.78338	-1.89443	-0.739694	-0.0935974
1	1176	idle	idle	2.78287	-1.87025	-0.738876	-0.11194
1	1177	idle	idle	2.78322	-1.87829	-0.731114	-0.111636
1	1178	idle	idle	2.78149	-1.86315	-0.729447	-0.125025
1	1179	idle	idle	2.78064	-1.85903	-0.72088	-0.13846
1	1180	idle	idle	2.77857	-1.8346	-0.716801	-0.160594
1	1181	idle	idle	2.77859	-1.84484	-0.731187	-0.141216
1	1182	idle	idle	2.77839	-1.83343	-0.716434	-0.1622
1	1183	idle	idle	2.7794	-1.83969	-0.70028	-0.170964
1	1184	idle	idle	2.77823	-1.834	-0.700194	-0.17619
1	1185	idle	idle	2.77786	-1.82769	-0.68612	-0.192492
1	1186	idle	idle	2.77827	-1.8307	-0.687774	-0.189175
1	1187	idle	idle	2.77793	-1.82973	-0.678021	-0.197262
1	1188	idle	idle	2.77796	-1.84046	-0.669802	-0.195874
1	1189	idle	idle	2.77682	-1.85303	-0.66631	-0.189517
1	1190	idle	idle	2.77547	-1.84867	-0.662281	-0.196835
1	1191	idle	idle	2.77717	-1.83	-0.668559	-0.204756
1	1192	idle	idle	2.77734	-1.82667	-0.670568	-0.205249
1	1193	idle	idle	2.7766	-1.83888	-0.656836	-0.207707
1	1194	idle	idle	2.77701	-1.83841	-0.650256	-0.21599
1	1195	idle	idle	2.77583	-1.82889	-0.667439	-0.207887
1	1196	idle	idle	2.77626	-1.87452	-0.645025	-0.190558
1	1197	idle	idle	2.77777	-1.85489	-0.669341	-0.185569
1	1198	idle	idle	2.7779	-1.85182	-0.675676	-0.183023
1	1199	idle	idle	2.77808	-1.86044	-0.669532	-0.181154
1	1200	idle	idle	2.77888	-1.85731	-0.670205	-0.182352
1	1201	idle	idle	2.77736	-1.85203	-0.660012	-0.197602
1	1202	idle	idle	2.7772	-1.83364	-0.651617	-0.218811
1	1203	idle	idle	2.7881	-1.82995	-0.82775	-0.0739852
1	1204	idle	idle	2.77868	-1.83406	-0.731096	-0.148927
1	1205	idle	idle	2.77599	-1.7762	-0.767154	-0.164149
1	1206	idle	idle	2.76768	-1.69758	-0.792803	-0.204746
1	1207	idle	idle	2.77751	-1.76272	-0.803296	-0.142718
1	1208	idle	idle	2.77734	-1.7626	-0.815167	-0.133727
1	1209	idle	idle	2.77905	-1.78325	-0.852551	-0.0831016
1	1210	idle	idle	2.77867	-1.76223	-0.842315	-0.108365
1	1211	idle	idle	2.77676	-1.74335	-0.862929	-0.106011
1	1212	idle	idle	2.7779	-1.74314	-0.87732	-0.095692
1	1213	idle	idle	2.77446	-1.71932	-0.880526	-0.109821
1	1214	idle	idle	2.74614	-1.76229	-1.06012	0.108276
1	1215	idle	idle	2.7444	-1.54422	-0.966002	-0.169602
1	1216	idle	idle	2.64065	-1.29031	-0.786766	-0.479665
1	1217	idle	idle	2.7612	-1.6643	-0.867658	-0.159912
1	1218	idle	idle	2.7689	-1.75833	-0.790148	-0.154743
1	1219	idle	idle	2.77772	-1.78249	-0.870607	-0.0634626
1	1220	idle	idle	2.77274	-1.76364	-0.799294	-0.139989
1	1221	idle	idle	2.77575	-1.77535	-0.845589	-0.0917458
1	1222	idle	idle	2.78074	-1.77999	-0.864258	-0.0725289
1	1223	idle	idle	2.7791	-1.7859	-0.870549	-0.0610672
1	1224	idle	idle	2.7776	-1.74609	-0.834714	-0.127437
1	1225	idle	idle	2.78135	-1.81882	-0.853214	-0.0497645
1	1226	idle	idle	2.78198	-1.81698	-0.839359	-0.0667814
1	1227	idle	idle	2.78462	-1.8275	-0.878362	-0.0251113
1	1228	idle	idle	2.7899	-1.83815	-0.860586	-0.0364221
1	1229	idle	idle	2.78862	-1.82647	-0.890909	-0.0179222
1	1230	idle	idle	2.78588	-1.8135	-0.895099	-0.0245483
1	1231	idle	idle	2.77894	-1.7811	-0.875531	-0.0650187
1	1232	idle	idle	2.78559	-1.82495	-0.853322	-0.0485556
1	1233	idle	idle	2.79304	-1.86005	-0.883103	0.0003213
1	1234	idle	idle	2.78672	-1.84228	-0.87308	-0.0186851
1	1235	idle	idle	2.78465	-1.82729	-0.864876	-0.0367535
1	1236	idle	idle	2.78678	-1.8381	-0.861813	-0.0295238
1	1237	idle	idle	2.78601	-1.81749	-0.829095	-0.0775661
1	1238	idle	idle	2.78857	-1.84022	-0.877002	-0.0146179
1	1239	idle	idle	2.79368	-1.85547	-0.909377	0.0229816
1	1240	idle	idle	2.78541	-1.81211	-0.886025	-0.031801
1	1241	idle	idle	2.79053	-1.85333	-0.854331	-0.0265058
1	1242	idle	idle	2.78439	-1.83177	-0.85345	-0.0408438
1	1243	idle	idle	2.78792	-1.84622	-0.82004	-0.061992
1	1244	idle	idle	2.76701	-1.81063	-0.780139	-0.11439
1	1245	idle	idle	2.78379	-1.81107	-0.822125	-0.0870313
1	1246	idle	idle	2.7791	-1.83075	-0.808918	-0.0814787
1	1247	idle	idle	2.7837	-1.81899	-0.820301	-0.082848
1	1248	idle	idle	2.78497	-1.83394	-0.832003	-0.059658
1	1249	idle	idle	2.78913	-1.85757	-0.864891	-0.0124264
1	1250	idle	idle	2.7859	-1.82641	-0.867662	-0.0392612
1	1251	idle	idle	2.78399	-1.82631	-0.843105	-0.057362
1	1252	idle	idle	2.77857	-1.73617	-0.946654	-0.0418268
1	1253	idle	idle	2.7819	-1.79909	-0.903149	-0.0276406
1	1254	idle	idle	2.77182	-1.70537	-0.977692	-0.0367109
1	1255	idle	idle	2.78542	-1.83177	-0.882858	-0.0157533
1	1256	idle	idle	2.77381	-1.73103	-0.896682	-0.0849253
1	1257	idle	idle	2.78133	-1.77326	-0.916475	-0.0350363
1	1258	idle	idle	2.77803	-1.75312	-0.888927	-0.0731561
1	1259	idle	idle	2.6952	-1.38308	-0.986511	-0.255394
1	1260	idle	idle	2.77124	-1.70685	-1.05117	0.0329946
1	1261	idle	idle	2.74016	-1.53386	-1.10814	-0.0461561
1	1262	idle	idle	2.76131	-1.63567	-1.08773	0.0108339
1	1263	idle	idle	2.76585	-1.67635	-1.08717	0.0415343
1	1264	idle	idle	2.75127	-1.6391	-1.19632	0.119953
1	1265	idle	idle	2.76884	-1.6746	-1.12071	0.0690699
1	1266	idle	idle	2.77094	-1.72194	-0.987514	-0.0111753
1	1267	idle	idle	2.77314	-1.73073	-0.960671	-0.0243702
1	1268	idle	idle	2.77659	-1.74233	-0.972964	-0.00576323
1	1269	idle	idle	2.7116	-1.57082	-1.10859	0.0134884
1	1270	idle	idle	2.52321	-2.10529	-1.74178	1.23773
1	1271	idle	idle	2.80214	-1.97887	-1.2477	0.431064
1	1272	idle	idle	2.78408	-1.85917	-1.10134	0.197825
1	1273	idle	idle	2.77959	-1.80883	-0.998665	0.0681263
1	1274	idle	idle	2.77343	-1.73369	-1.04756	0.0488308
1	1275	idle	idle	2.78031	-1.80616	-0.99575	0.0625346
1	1276	idle	idle	2.77604	-1.77099	-0.999983	0.0388165
1	1277	idle	idle	2.77494	-1.72254	-1.02305	0.0178345
1	1278	idle	idle	2.68313	-1.43375	-0.916388	-0.259714
1	1279	idle	idle	2.70479	-1.74178	-0.972925	0.0463489
1	1280	idle	idle	2.76451	-1.81563	-0.867448	-0.0342941
1	1281	idle	idle	2.67413	-1.55885	-0.509049	-0.512378
1	1282	idle	idle	2.69049	-1.74867	-0.603024	-0.266489
1	1283	idle	idle	2.70857	-1.7628	-0.489411	-0.377086
1	1284	idle	idle	2.74208	-1.79432	-0.449785	-0.41353
1	1285	idle	idle	2.69229	-1.65248	-0.288554	-0.647067
1	1286	idle	idle	2.76143	-1.76336	-0.682182	-0.246106
1	1287	idle	idle	2.76573	-1.77604	-0.722837	-0.202105
1	1288	idle	idle	2.76021	-1.73698	-0.642805	-0.303088
1	1289	idle	idle	2.56805	-1.57018	-0.0177249	-0.852873
1	1290	idle	idle	2.70115	-1.66351	-0.379957	-0.557858
1	1291	idle	idle	2.70588	-1.85548	-0.254392	-0.507022
1	1292	idle	idle	2.72705	-1.60986	-0.524239	-0.500429
1	1293	idle	idle	2.61519	-1.44157	-0.184765	-0.863764
1	1294	idle	idle	2.73804	-1.69995	-0.483024	-0.464328
1	1295	idle	idle	2.73032	-1.62195	-0.564547	-0.45875
1	1296	idle	idle	2.73764	-1.63594	-0.785703	-0.249481
1	1297	idle	idle	2.7308	-1.57996	-0.584641	-0.472549
1	1298	idle	idle	2.74983	-1.69259	-0.615919	-0.361212
1	1299	idle	idle	2.72597	-1.55519	-0.535931	-0.533352
1	1300	idle	idle	2.72077	-1.56923	-0.508775	-0.540697
1	1301	idle	idle	2.74497	-1.64044	-0.618211	-0.399121
1	1302	idle	idle	2.75444	-1.71381	-0.667257	-0.298708
1	1303	idle	idle	2.64994	-1.30726	-0.459565	-0.761177
1	1304	idle	idle	2.64484	-1.32181	-0.410947	-0.784293
1	1305	idle	idle	2.74435	-1.65369	-0.629552	-0.378367
1	1306	idle	idle	2.75105	-1.69016	-0.646774	-0.334428
1	1307	idle	idle	2.74391	-1.62352	-0.585649	-0.440065
1	1308	idle	idle	2.74101	-1.60225	-0.579471	-0.459996
1	1309	idle	idle	2.74147	-1.58253	-0.641195	-0.424473
1	1310	idle	idle	2.74041	-1.57058	-0.65947	-0.416877
1	1311	idle	idle	2.7116	-1.42122	-0.635644	-0.54676
1	1312	idle	idle	2.74207	-1.57725	-0.660566	-0.407796
1	1313	idle	idle	2.75551	-1.67101	-0.695028	-0.305082
1	1314	idle	idle	2.7564	-1.65268	-0.721598	-0.299376
1	1315	idle	idle	2.70192	-1.41801	-0.679089	-0.50395
1	1316	idle	idle	2.7599	-1.65752	-0.735957	-0.285156
1	1317	idle	idle	2.69666	-1.32695	-0.809799	-0.4668
1	1318	idle	idle	2.62973	-1.74111	-1.4576	0.55573
1	1319	idle	idle	2.41183	-0.889751	-0.826624	-0.591733
1	1320	idle	idle	2.6645	-1.49394	-0.971445	-0.147068
1	1321	idle	idle	2.71571	-1.73938	-0.666139	-0.24668
1	1322	idle	idle	2.44782	-1.81142	-1.58083	0.881322
1	1323	idle	idle	2.61587	-1.63144	-0.738228	-0.187894
1	1324	idle	idle	2.76116	-1.73214	-0.955837	-0.0340668
1	1325	idle	idle	2.74206	-1.61992	-0.850136	-0.215876
1	1326	idle	idle	1.87837	0.34825	-0.711818	-1.37356
1	1327	injection	idle	1.51615	0.423022	0.0370895	-1.83014
1	1328	injection	injection	0.97253	-1.28384	2.28322	-1.85989
1	1329	injection	injection	0.681591	-1.54652	2.67224	-1.73714
1	1330	injection	injection	1.22231	-1.3535	2.27122	-1.95508
1	1331	injection	injection	1.13972	-1.84411	2.83779	-1.9408
1	1332	injection	injection	1.83355	-1.71276	2.30878	-2.14752
1	1333	injection	injection	1.79267	-1.84613	2.46539	-2.13288
1	1334	injection	injection	1.90594	-1.73436	2.26581	-2.14466
1	1335	injection	injection	0.769478	-1.77501	2.93491	-1.79477
1	1336	idle	idle	2.29131	-1.50787	1.46445	-2.00126
1	1337	idle	idle	2.25888	-1.50948	1.62947	-2.11939
1	1338	idle	idle	2.37815	-1.34768	1.10224	-1.89754
1	1339	idle	idle	2.35626	-1.3544	1.22547	-1.98232
1	1340	injection	injection	1.29655	-1.80908	2.70546	-1.94687
1	1341	injection	injection	1.38744	-1.41487	2.30864	-2.02499
1	1342	injection	injection	1.48671	-2.04403	2.83974	-2.03059
1	1343	injection	injection	1.54991	-2.00354	2.7838	-2.06891
1	1344	injection	injection	1.30095	-2.1368	3.01393	-1.95762
1	1345	injection	injection	1.47623	-2.12847	2.92393	-2.0314
1	1346	idle	injection	1.96627	-1.85362	2.3258	-2.14736
1	1347	idle	idle	2.23142	-1.5797	1.86579	-2.23535
1	1348	idle	idle	2.28672	-1.61153	1.55596	-1.99754
1	1349	idle	idle	2.28259	-1.51748	1.55846	-2.07651
1	1350	injection	injection	1.40143	-2.08216	2.91229	-1.9761
1	1351	injection	injection	1.67518	-1.91007	2.63032	-2.10431
1	1352	injection	injection	1.59698	-1.49593	2.329	-2.14305
1	1353	injection	injection	1.39838	-2.10817	2.93866	-1.99076
1	1354	injection	injection	1.52268	-2.03938	2.83772	-2.05575
1	1355	injection	injection	1.31583	-2.11832	2.99562	-1.96726
1	1356	injection	injection	1.49589	-2.08538	2.87782	-2.0363
1	1357	idle	idle	2.21769	-1.74817	1.94425	-2.15239
1	1358	idle	idle	2.2392	-1.67076	1.75929	-2.08731
1	1359	idle	idle	2.27258	-1.60496	1.61704	-2.04734
1	1360	idle	idle	2.30186	-1.57654	1.50455	-1.99901
1	1361	idle	idle	2.40093	-1.67463	1.18354	-1.71353
1	1362	idle	idle	2.46329	-1.68871	0.986681	-1.57235
1	1363	idle	idle	2.5111	-1.72349	0.849769	-1.46128
1	1364	idle	idle	2.56373	-1.73338	0.65487	-1.31801
1	1365	idle	idle	2.64567	-1.82307	0.314948	-1.0037
1	1366	idle	idle	2.64342	-1.81694	0.328128	-1.02747
1	1367	idle	idle	2.6657	-1.846	0.178097	-0.890918
1	1368	idle	idle	2.66726	-1.79538	0.16127	-0.910789
1	1369	idle	idle	2.67396	-1.82223	0.158852	-0.892081
1	1370	idle	idle	2.67621	-1.76314	0.116199	-0.906776
1	1371	idle	idle	2.68491	-1.7898	0.0755903	-0.853441
1	1372	idle	idle	2.69682	-1.80597	-0.0199339	-0.768025
1	1373	idle	idle	2.71895	-1.77715	-0.186489	-0.654282
1	1374	idle	idle	2.73095	-1.81493	-0.242091	-0.582732
1	1375	idle	idle	2.74068	-1.832	-0.326637	-0.497275
1	1376	idle	idle	2.74492	-1.85259	-0.358936	-0.455485
1	1377	idle	idle	2.71999	-1.64828	-0.426861	-0.556641
1	1378	idle	idle	2.74083	-1.74532	-0.405897	-0.497911
1	1379	idle	idle	2.74061	-1.76315	-0.410734	-0.477875
1	1380	idle	idle	2.74905	-1.73338	-0.493312	-0.433983
1	1381	idle	idle	2.74322	-1.69015	-0.51109	-0.450912
1	1382	idle	idle	2.76279	-1.83982	-0.57733	-0.282775
1	1383	idle	idle	2.74525	-1.66329	-0.667677	-0.343319
1	1384	idle	idle	2.73331	-1.60768	-0.675438	-0.371009
1	1385	idle	idle	2.75969	-1.73266	-0.720894	-0.244014
1	1386	idle	idle	2.74558	-1.64613	-0.79601	-0.244165
1	1387	idle	idle	2.73127	-1.64834	-0.975137	-0.0694173
1	1388	idle	idle	2.75378	-1.67968	-0.851839	-0.168075
1	1389	idle	idle	2.7607	-1.7228	-0.74223	-0.227188
1	1390	idle	idle	2.64724	-1.63027	-1.13619	0.140053
1	1391	idle	idle	2.69718	-1.46315	-0.763124	-0.389623
1	1392	idle	idle	2.75103	-1.71459	-0.810853	-0.174439
1	1393	idle	idle	2.7551	-1.78775	-0.698926	-0.212505
1	1394	idle	idle	2.75651	-1.74286	-0.7491	-0.202878
1	1395	idle	idle	2.15996	-0.387027	-0.107666	-1.4816
1	1396	idle	idle	2.73784	-1.61192	-0.724713	-0.325031
1	1397	idle	idle	2.65043	-1.24841	-0.834341	-0.484654
1	1398	idle	idle	2.24466	-0.388406	-1.28979	-0.483522
1	1399	idle	idle	2.09503	-1.21227	-1.2689	0.330927
1	1400	idle	idle	2.2825	-0.487181	-1.14122	-0.561634
1	1401	idle	idle	1.9522	-1.62347	-1.62267	1.10911
1	1402	idle	idle	1.80215	-1.62552	-1.81368	1.36857
1	1403	idle	idle	1.9923	-2.04537	-1.99484	1.78087
1	1404	idle	dissection	1.76049	-2.34546	-1.92595	2.11931
1	1405	idle	idle	1.68528	-1.37996	-2.17567	1.52846
1	1406	dissection	dissection	1.6543	-2.30412	-2.14428	2.37748
1	1407	dissection	dissection	1.77981	-2.32179	-2.16792	2.31193
1	1408	dissection	dissection	1.61896	-2.49144	-2.15996	2.58224
1	1409	dissection	dissection	1.58815	-2.61519	-2.15881	2.71914
1	1410	dissection	dissection	1.59255	-2.71755	-2.1827	2.83155
1	1411	dissection	idle	1.75502	-0.76505	-2.44534	1.09902
1	1412	dissection	dissection	2.02647	-2.36221	-2.37423	2.35184
1	1413	dissection	dissection	1.79548	-1.74519	-2.38115	1.92252
1	1414	dissection	dissection	1.77992	-1.75238	-2.37052	1.93224
1	1415	dissection	dissection	1.70729	-2.29713	-2.28031	2.4252
1	1416	idle	dissection	2.20302	-2.70078	-2.40202	2.60451
1	1417	idle	idle	2.42672	-2.42765	-2.53066	2.33698
1	1418	idle	idle	2.4944	-2.44564	-2.56129	2.34113
1	1419	dissection	dissection	1.75565	-2.09923	-2.31592	2.23308
1	1420	dissection	dissection	1.67658	-2.63011	-2.23374	2.73185
1	1421	dissection	dissection	1.71869	-2.7617	-2.24829	2.8394
1	1422	dissection	dissection	1.89931	-2.84265	-2.33695	2.86823
1	1423	dissection	dissection	1.87391	-2.73138	-2.30952	2.75699
1	1424	dissection	dissection	1.98445	-2.86705	-2.34921	2.851
1	1425	idle	idle	2.51743	-2.51953	-2.57252	2.39065
1	1426	idle	idle	2.56928	-2.4559	-2.55598	2.26846
1	1427	idle	idle	2.437	-2.40807	-2.59379	2.33707
1	1428	dissection	dissection	2.16616	-2.78283	-2.37233	2.6752
1	1429	dissection	dissection	2.42472	-2.64559	-2.52925	2.52735
1	1430	dissection	dissection	1.96178	-2.75067	-2.3222	2.72508
1	1431	dissection	dissection	1.95947	-2.05628	-2.418	2.13583
1	1432	dissection	dissection	1.6733	-2.81938	-2.22791	2.91021
1	1433	dissection	dissection	1.70394	-2.84362	-2.23989	2.91299
1	1434	dissection	idle	1.94943	-1.59192	-2.43619	1.73945
1	1435	dissection	dissection	1.74315	-2.72677	-2.26261	2.79976
1	1436	idle	dissection	2.38526	-2.60267	-2.51722	2.49413
1	1437	idle	idle	2.42113	-2.43757	-2.52868	2.32513
1	1438	idle	idle	2.51481	-2.42756	-2.49206	2.22026
1	1439	idle	idle	2.43689	-2.54778	-2.51924	2.41931
1	1440	dissection	dissection	1.649	-2.77193	-2.20507	2.86137
1	1441	dissection	dissection	1.68058	-2.80419	-2.2348	2.88776
1	1442	dissection	dissection	1.6928	-2.82733	-2.21462	2.87958
1	1443	dissection	dissection	1.66931	-2.83746	-2.22724	2.92355
1	1444	dissection	dissection	1.76093	-2.88908	-2.23876	2.91366
1	1445	dissection	dissection	1.71726	-2.8925	-2.16725	2.8804
1	1446	dissection	dissection	1.85557	-2.96444	-2.24259	2.92874
1	1447	dissection	dissection	2.13486	-2.95746	-2.30856	2.80658
1	1448	dissection	dissection	1.65753	-2.89725	-2.22321	2.9839
1	1449	dissection	dissection	2.49316	-2.79502	-2.52903	2.6392
1	1450	dissection	dissection	1.8917	-3.00771	-2.31424	3.0163
1	1451	dissection	dissection	1.68427	-2.9194	-2.25249	3.01147
1	1452	dissection	dissection	1.72851	-2.93705	-2.2819	3.01951
1	1453	dissection	dissection	1.69039	-2.94384	-2.26469	3.03512
1	1454	dissection	dissection	1.68108	-2.93857	-2.2675	3.04044
1	1455	dissection	dissection	1.65911	-2.94285	-2.26632	3.05629
1	1456	dissection	dissection	1.69533	-2.96381	-2.29216	3.07413
1	1457	dissection	dissection	1.67409	-2.97016	-2.28141	3.0814
1	1458	dissection	dissection	1.70098	-2.97735	-2.29814	3.08639
1	1459	dissection	dissection	1.66391	-2.96702	-2.29013	3.09238
1	1460	dissection	dissection	1.94502	-3.08958	-2.37869	3.08865
1	1461	dissection	dissection	2.20415	-3.14115	-2.44137	3.03963
1	1462	dissection	dissection	2.14793	-3.06428	-2.39105	2.9563
1	1463	dissection	dissection	2.43736	-3.02169	-2.46448	2.82992
1	1464	dissection	dissection	2.15317	-2.81563	-2.29561	2.65333
1	1465	dissection	dissection	1.69558	-2.94015	-2.26761	3.02713
1	1466	dissection	dissection	1.68355	-2.95047	-2.2712	3.04997
1	1467	dissection	dissection	1.73295	-2.98112	-2.29434	3.06569
1	1468	dissection	dissection	1.75111	-3.01678	-2.29234	3.07995
1	1469	dissection	dissection	1.68569	-2.97967	-2.27344	3.0769
1	1470	dissection	dissection	1.78819	-3.02708	-2.31831	3.08479
1	1471	dissection	dissection	2.412	-3.0861	-2.41382	2.86122
1	1472	dissection	dissection	1.74202	-3.01232	-2.28502	3.0699
1	1473	dissection	dissection	1.75189	-3.00072	-2.30915	3.07519
1	1474	dissection	dissection	1.72907	-2.9987	-2.30337	3.08603
1	1475	dissection	dissection	1.69673	-2.99107	-2.29377	3.09414
1	1476	dissection	dissection	1.71414	-2.9991	-2.30635	3.09957
1	1477	dissection	dissection	1.69285	-2.98885	-2.29979	3.09994
1	1478	dissection	dissection	1.69605	-2.99559	-2.30447	3.10493
1	1479	dissection	dissection	1.69906	-3.00571	-2.29987	3.10584
1	1480	dissection	dissection	1.72687	-3.01352	-2.31589	3.10927
1	1481	dissection	dissection	1.70933	-3.00816	-2.31093	3.11388
1	1482	dissection	dissection	1.74737	-3.02581	-2.32721	3.11743
1	1483	dissection	dissection	1.7438	-3.01541	-2.32584	3.10797
1	1484	dissection	dissection	1.73956	-3.02323	-2.3253	3.11785
1	1485	dissection	dissection	1.78017	-3.03602	-2.33926	3.11715
1	1486	dissection	dissection	1.7471	-3.0223	-2.32445	3.11311
1	1487	dissection	dissection	1.74071	-3.01346	-2.32736	3.10999
1	1488	dissection	dissection	1.73359	-3.01336	-2.32065	3.11096
1	1489	dissection	dissection	1.73248	-3.00984	-2.3201	3.108
1	1490	dissection	dissection	1.77436	-3.01651	-2.33134	3.09522
1	1491	dissection	dissection	2.31545	-3.15398	-2.48644	3.03098
1	1492	dissection	dissection	2.12697	-3.13228	-2.43904	3.07864
1	1493	dissection	dissection	1.81899	-3.03292	-2.34265	3.09478
1	1494	dissection	dissection	1.74456	-3.00966	-2.31663	3.09812
1	1495	dissection	dissection	1.86084	-3.06351	-2.34513	3.09212
1	1496	dissection	dissection	1.76481	-3.02991	-2.3165	3.10492
1	1497	dissection	dissection	1.72781	-3.0018	-2.30656	3.09239
1	1498	dissection	dissection	1.7273	-3.00215	-2.30944	3.09702
1	1499	dissection	dissection	2.02573	-3.12221	-2.35833	3.0455
1	1500	dissection	dissection	2.35257	-3.1248	-2.42915	2.93631
1	1501	dissection	dissection	2.19833	-3.08858	-2.37615	2.9373
1	1502	dissection	dissection	2.32945	-3.10399	-2.435	2.94201
1	1503	dissection	dissection	1.85736	-3.04428	-2.3211	3.06283
1	1504	dissection	dissection	2.27899	-3.11516	-2.41396	2.95515
1	1505	dissection	dissection	1.72739	-2.99639	-2.28175	3.0738
1	1506	dissection	dissection	1.8647	-3.04061	-2.34214	3.07438
1	1507	dissection	dissection	1.75102	-3.01189	-2.2976	3.08306
1	1508	dissection	dissection	1.89299	-3.07076	-2.34446	3.08501
1	1509	dissection	dissection	1.77354	-3.02407	-2.30934	3.08937
1	1510	dissection	dissection	1.70566	-2.99591	-2.28572	3.08551
1	1511	dissection	dissection	1.70868	-2.99877	-2.29746	3.09746
1	1512	dissection	dissection	1.77874	-3.0474	-2.31578	3.10717
1	1513	dissection	dissection	1.75119	-3.02169	-2.31115	3.10041
1	1514	dissection	dissection	1.79097	-3.03985	-2.33332	3.11016
1	1515	dissection	dissection	1.72249	-3.01016	-2.31041	3.10707
1	1516	dissection	dissection	1.72527	-3.0137	-2.31371	3.11029
1	1517	dissection	dissection	1.74	-3.02109	-2.32065	3.11379
1	1518	dissection	dissection	1.7449	-3.02247	-2.32304	3.11384
1	1519	dissection	dissection	1.74081	-3.02152	-2.32024	3.11434
1	1520	dissection	dissection	1.73004	-3.01909	-2.31689	3.11413
1	1521	dissection	dissection	1.75358	-3.02994	-2.32521	3.11755
1	1522	dissection	dissection	1.7383	-3.02369	-2.3184	3.11595
1	1523	dissection	dissection	1.74282	-3.02463	-2.31992	3.1148
1	1524	dissection	dissection	1.72259	-3.01453	-2.31524	3.11471
1	1525	dissection	dissection	1.76415	-3.03044	-2.33291	3.11644
1	1526	dissection	dissection	1.88115	-3.07834	-2.37791	3.1234
1	1527	dissection	dissection	1.72145	-3.01086	-2.31011	3.10952
1	1528	dissection	dissection	1.8313	-3.05742	-2.35772	3.11978
1	1529	dissection	dissection	1.74671	-3.02484	-2.32031	3.11384
1	1530	dissection	dissection	2.42341	-3.14978	-2.49003	2.97366
1	1531	dissection	dissection	1.73779	-3.01639	-2.30624	3.10288
1	1532	dissection	dissection	1.77494	-3.01953	-2.32978	3.09633
1	1533	dissection	dissection	2.09958	-3.1493	-2.43885	3.11016
1	1534	dissection	dissection	2.42364	-3.1338	-2.4664	2.94383
1	1535	dissection	dissection	1.83028	-3.04244	-2.33668	3.09041
1	1536	dissection	dissection	1.88247	-3.06306	-2.36128	3.09531
1	1537	dissection	dissection	1.89392	-3.07849	-2.3659	3.10749
1	1538	dissection	dissection	1.75781	-3.03536	-2.30211	3.0958
1	1539	dissection	dissection	2.36192	-3.15112	-2.47769	3.00095
1	1540	dissection	dissection	2.21392	-3.15549	-2.44802	3.06091
1	1541	dissection	dissection	2.42727	-3.08541	-2.43767	2.88243
1	1542	dissection	dissection	2.41719	-3.07055	-2.42625	2.86312
1	1543	dissection	dissection	2.28448	-3.10991	-2.34566	2.88509
1	1544	dissection	dissection	2.45736	-2.96512	-2.4539	2.75577
1	1545	dissection	dissection	2.23792	-3.1136	-2.39591	2.96975
1	1546	dissection	dissection	2.42417	-3.01549	-2.40556	2.77782
1	1547	dissection	dissection	2.52131	-2.9775	-2.35477	2.59711
1	1548	dissection	dissection	2.4598	-2.98598	-2.39453	2.70493
1	1549	dissection	dissection	2.12681	-3.07084	-2.32203	2.92768
1	1550	dissection	dissection	1.84716	-2.99774	-2.28478	3.00679
1	1551	dissection	dissection	2.30244	-3.07992	-2.36053	2.86913
1	1552	dissection	dissection	2.46188	-2.99797	-2.38619	2.70501
1	1553	dissection	dissection	2.4719	-2.96187	-2.37082	2.63621
1	1554	dissection	dissection	2.42342	-3.00679	-2.38999	2.74998
1	1555	dissection	dissection	1.82635	-2.97885	-2.25655	2.98103
1	1556	dissection	dissection	1.76919	-2.97772	-2.26637	3.01973
1	1557	dissection	dissection	1.73347	-2.97648	-2.27039	3.04388
1	1558	dissection	dissection	1.74207	-2.98995	-2.28682	3.06425
1	1559	dissection	dissection	1.7399	-2.99872	-2.28581	3.07041
1	1560	dissection	dissection	2.38721	-3.12271	-2.42915	2.924
1	1561	dissection	dissection	2.42401	-3.08337	-2.42888	2.87853
1	1562	dissection	dissection	2.41237	-3.10252	-2.39562	2.8649
1	1563	dissection	dissection	2.34918	-3.09382	-2.42686	2.91866
1	1564	dissection	dissection	1.82326	-3.00722	-2.30938	3.04548
1	1565	dissection	dissection	1.94534	-3.03831	-2.35612	3.03735
1	1566	dissection	dissection	1.74386	-2.99054	-2.28869	3.06796
1	1567	dissection	dissection	1.77959	-3.00221	-2.30854	3.06852
1	1568	dissection	dissection	1.83059	-3.03083	-2.32422	3.07386
1	1569	dissection	dissection	1.79003	-3.01818	-2.30651	3.07407
1	1570	dissection	dissection	2.10802	-3.13734	-2.41376	3.07167
1	1571	dissection	dissection	2.44701	-3.05341	-2.45543	2.85775
1	1572	dissection	dissection	2.16498	-3.12858	-2.41982	3.04264
1	1573	dissection	dissection	2.3807	-3.11257	-2.43871	2.92601
1	1574	dissection	dissection	2.45776	-3.0271	-2.48133	2.84817
1	1575	dissection	dissection	2.45947	-2.98004	-2.48104	2.79121
1	1576	dissection	dissection	2.49623	-2.93003	-2.44905	2.67699
1	1577	dissection	dissection	2.3915	-3.06194	-2.35019	2.79397
1	1578	dissection	dissection	2.49169	-3.00137	-2.28937	2.57014
1	1579	dissection	dissection	1.88177	-3.02707	-2.26534	2.98803
1	1580	dissection	dissection	2.20133	-3.05811	-2.37864	2.9287
1	1581	dissection	dissection	1.77735	-2.99206	-2.27231	3.03651
1	1582	dissection	dissection	1.95097	-3.06163	-2.32919	3.03092
1	1583	dissection	dissection	1.79859	-3.018	-2.29477	3.05833
1	1584	dissection	dissection	2.45463	-2.99591	-2.42978	2.76527
1	1585	dissection	dissection	1.7634	-3.00404	-2.28263	3.0582
1	1586	dissection	dissection	1.93082	-3.05804	-2.33899	3.03959
1	1587	dissection	dissection	1.95521	-3.08362	-2.37071	3.07806
1	1588	dissection	dissection	1.87059	-3.06483	-2.33812	3.08444
1	1589	dissection	dissection	1.80235	-3.02337	-2.3255	3.08174
1	1590	dissection	dissection	1.78453	-3.02854	-2.31922	3.09009
1	1591	dissection	dissection	2.37342	-3.15477	-2.47433	2.98568
1	1592	dissection	dissection	2.41626	-3.12321	-2.43931	2.91648
1	1593	dissection	dissection	2.42548	-3.06659	-2.43037	2.86552
1	1594	dissection	dissection	1.98639	-3.07532	-2.36637	3.04966
1	1595	dissection	dissection	1.90868	-3.04393	-2.34409	3.05339
1	1596	dissection	dissection	2.07976	-3.11587	-2.38473	3.04077
1	1597	dissection	dissection	2.40929	-3.09167	-2.4062	2.87162
1	1598	dissection	dissection	2.38142	-3.09	-2.32777	2.80342
1	1599	dissection	dissection	2.3532	-3.07172	-2.09175	2.5361
1	1600	dissection	idle	2.36215	-3.15474	-1.6824	2.18789
1	1601	dissection	idle	2.13586	-3.09687	-1.28764	1.93926
1	1602	dissection	dissection	2.38379	-3.10801	-2.17061	2.65232
1	1603	dissection	idle	2.65547	-2.72918	-1.89495	1.77981
1	1604	dissection	dissection	2.26985	-3.07147	-2.11302	2.64693
1	1605	dissection	idle	2.42443	-2.94076	-2.13373	2.41249
1	1606	dissection	dissection	2.42963	-2.99828	-2.24716	2.58296
1	1607	dissection	idle	2.58163	-2.91519	-1.84409	1.95804
1	1608	dissection	dissection	1.9051	-3.01422	-2.12319	2.82527
1	1609	dissection	dissection	2.19677	-3.03772	-2.17837	2.70809
1	1610	idle	idle	2.61743	-2.76687	-2.09978	2.0499
1	1611	idle	idle	2.50666	-2.95597	-2.09531	2.28913
1	1612	idle	dissection	2.42838	-2.97205	-2.1699	2.47026
1	1613	idle	idle	2.26604	-3.01155	-1.74564	2.21703
1	1614	idle	idle	2.5827	-2.99521	-1.84865	2.04185
1	1615	idle	dissection	2.03042	-3.05683	-1.95262	2.6008
1	1616	idle	idle	2.53803	-2.98219	-1.99387	2.22361
1	1617	idle	dissection	2.21072	-3.10872	-1.87195	2.471
1	1618	idle	idle	2.37017	-3.20394	-1.6613	2.25314
1	1619	dissection	dissection	1.7656	-2.97079	-2.09233	2.84888
1	1620	dissection	dissection	1.71585	-2.95665	-2.11152	2.8858
1	1621	dissection	dissection	1.76704	-2.97769	-2.20319	2.96525
1	1622	dissection	dissection	2.43861	-3.1625	-2.14659	2.63009
1	1623	idle	idle	2.5217	-3.03305	-2.18174	2.4659
1	1624	idle	idle	2.58933	-2.89839	-2.09903	2.18702
1	1625	idle	dissection	2.33708	-3.02825	-2.21789	2.66582
1	1626	idle	dissection	2.40907	-3.06941	-2.15022	2.58116
1	1627	idle	idle	2.57179	-2.93471	-2.03368	2.17847
1	1628	idle	dissection	2.4482	-2.99078	-2.21106	2.51869
1	1629	idle	idle	2.58703	-2.89982	-2.13018	2.23576
1	1630	idle	idle	2.53082	-2.89126	-2.01301	2.14592
1	1631	idle	idle	2.50477	-2.97859	-1.62941	1.89717
1	1632	idle	idle	2.7122	-2.8947	-1.50393	1.52474
1	1633	idle	idle	2.70403	-2.87544	-1.61862	1.61498
1	1634	idle	idle	2.72529	-2.84892	-1.38798	1.36757
1	1635	idle	idle	2.72328	-2.7655	-1.50651	1.40471
1	1636	idle	idle	2.61559	-2.87733	-1.52801	1.62187
1	1637	idle	idle	2.68258	-2.80786	-1.68092	1.64289
1	1638	idle	idle	2.7492	-2.80154	-1.29305	1.22564
1	1639	idle	idle	2.70545	-2.89813	-1.42097	1.47007
1	1640	idle	idle	2.79464	-2.46249	-1.20272	0.802303
1	1641	idle	idle	2.78179	-2.67087	-1.33359	1.11708
1	1642	idle	idle	2.78508	-2.62935	-1.1738	0.935967
1	1643	idle	idle	2.76982	-2.78246	-1.09877	1.01763
1	1644	idle	idle	2.7391	-2.71436	-0.95834	0.857052
1	1645	idle	idle	2.76164	-2.75441	-1.15856	1.05745
1	1646	idle	idle	2.80349	-2.62114	-1.0674	0.812929
1	1647	idle	idle	2.54618	-3.01146	-0.66364	1.02588
1	1648	idle	idle	2.71193	-2.6776	-0.603985	0.528826
1	1649	idle	idle	2.7926	-2.75842	-0.910273	0.805297
1	1650	idle	idle	2.75119	-2.7422	-0.768978	0.697469
1	1651	idle	idle	2.36832	-3.15794	-0.722148	1.3693
1	1652	idle	idle	2.74713	-2.90742	-0.91916	0.996078
1	1653	idle	idle	2.72088	-2.88152	-0.467042	0.579121
1	1654	idle	idle	2.69038	-2.90458	-0.358018	0.524039
1	1655	idle	idle	2.76961	-2.8473	-0.684949	0.696192
1	1656	idle	idle	2.06371	-2.75273	0.941119	-0.270673
1	1657	idle	idle	2.76343	-2.63062	-0.313727	0.175032
1	1658	idle	idle	2.11101	-2.04543	1.29122	-1.25218
1	1659	idle	idle	2.73821	-2.86761	-0.463688	0.546027
1	1660	idle	idle	2.64587	-2.61001	0.266146	-0.273443
1	1661	idle	idle	2.75721	-2.63295	-0.239561	0.115168
1	1662	idle	idle	2.73461	-2.63377	-0.144341	0.0523046
1	1663	idle	idle	2.19114	-3.00607	-1.38735	1.96192
1	1664	idle	idle	2.76243	-2.81441	-0.475281	0.490631
1	1665	injection	injection	1.22441	-2.38089	1.27395	-0.238986
1	1666	injection	idle	1.65391	-2.53838	1.42538	-0.591497
1	1667	injection	injection	0.991942	-2.16477	2.47908	-1.3138
1	1668	injection	injection	0.873353	-2.05993	2.92872	-1.6504
1	1669	injection	injection	0.854107	-2.03276	3.02766	-1.73081
1	1670	injection	injection	0.820895	-2.0253	3.04937	-1.72471
1	1671	injection	injection	0.999855	-2.12863	3.05818	-1.79568
1	1672	injection	injection	2.03081	-2.33133	2.12443	-1.68546
1	1673	injection	injection	2.04713	-2.39003	2.08018	-1.60478
1	1674	injection	injection	1.20024	-2.20043	3.05856	-1.87294
1	1675	injection	injection	1.05589	-2.14876	3.09752	-1.83656
1	1676	injection	injection	1.33371	-2.25318	2.90329	-1.81376
1	1677	injection	injection	1.59699	-2.31814	2.69771	-1.81212
1	1678	injection	injection	1.69832	-2.3599	2.70478	-1.87914
1	1679	injection	injection	1.20411	-2.23833	3.1021	-1.89753
1	1680	injection	injection	0.982968	-2.12659	3.09533	-1.80136
1	1681	injection	injection	1.3353	-2.28631	3.04331	-1.91876
1	1682	injection	injection	2.10551	-2.28274	2.10977	-1.76399
1	1683	injection	injection	2.12191	-2.27634	2.16759	-1.82026
1	1684	idle	idle	2.14569	-2.21308	2.09843	-1.83666
1	1685	idle	idle	2.1344	-2.23563	2.00238	-1.73185
1	1686	idle	idle	2.36892	-2.30111	1.42309	-1.36064
1	1687	idle	idle	2.29851	-2.27033	1.60388	-1.4891
1	1688	idle	idle	2.17569	-2.05736	1.82759	-1.7586
1	1689	idle	idle	2.53214	-2.21934	0.911395	-1.10616
1	1690	idle	idle	2.53538	-2.42849	0.936365	-0.955671
1	1691	idle	idle	2.58032	-2.34792	0.779681	-0.920297
1	1692	idle	idle	2.51794	-2.47262	0.903527	-0.865495
1	1693	idle	idle	2.66639	-2.46271	0.431731	-0.571031
1	1694	idle	idle	2.64923	-2.49792	0.495104	-0.588185
1	1695	idle	idle	2.59927	-2.40954	0.64732	-0.767752
1	1696	idle	idle	2.62783	-2.40687	0.575015	-0.729464
1	1697	idle	idle	2.55951	-2.57886	0.646254	-0.589784
1	1698	idle	idle	2.71391	-2.5846	0.0983435	-0.207397
1	1699	idle	idle	2.70563	-2.67641	0.0320328	-0.0642391
1	1700	idle	idle	2.68822	-2.82859	-0.152041	0.255019
1	1701	idle	idle	2.75509	-2.80934	-0.368567	0.375542
1	1702	idle	idle	2.77285	-2.73963	-0.406905	0.332137
1	1703	idle	idle	2.72771	-2.90358	-0.578294	0.676733
1	1704	idle	idle	2.74798	-2.78982	-0.360434	0.366619
1	1705	dissection	dissection	1.86487	-2.87421	-1.45769	2.12059
1	1706	dissection	dissection	1.86838	-2.90168	-1.62516	2.28658
1	1707	dissection	dissection	1.78108	-2.95828	-1.89943	2.6468
1	1708	dissection	idle	2.59102	-3.18249	-1.3951	1.7852
1	1709	dissection	dissection	1.83164	-2.96932	-2.01697	2.72978
1	1710	dissection	dissection	1.87804	-2.86567	-2.10443	2.67941
1	1711	dissection	dissection	1.74171	-2.93505	-2.14545	2.8847
1	1712	dissection	dissection	1.7223	-2.94383	-2.15896	2.91435
1	1713	dissection	dissection	1.96918	-3.03504	-2.27249	2.93712
1	1714	dissection	dissection	1.70702	-2.94062	-2.23307	2.99994
1	1715	dissection	dissection	1.7506	-2.96023	-2.26785	3.01317
1	1716	dissection	dissection	1.76654	-2.9872	-2.26363	3.01854
1	1717	dissection	dissection	1.76526	-2.98238	-2.27268	3.02564
1	1718	idle	dissection	2.39592	-3.12633	-2.39996	2.89578
1	1719	idle	dissection	2.42073	-3.06321	-2.42187	2.85306
1	1720	idle	dissection	2.42707	-3.0288	-2.38783	2.7637
1	1721	idle	idle	2.56418	-2.82604	-2.38981	2.4501
1	1722	dissection	dissection	2.24918	-3.06076	-2.35892	2.87642
1	1723	dissection	dissection	2.14026	-3.05669	-2.35868	2.942
1	1724	dissection	idle	2.53363	-2.89436	-2.3647	2.51494
1	1725	dissection	dissection	1.99181	-3.02134	-2.32571	2.97576
1	1726	dissection	dissection	1.97632	-3.01406	-2.30758	2.95795
1	1727	dissection	dissection	2.08893	-3.03962	-2.32823	2.93309
1	1728	dissection	dissection	1.9652	-3.05216	-2.30321	2.99106
1	1729	dissection	dissection	2.08946	-3.07438	-2.35622	2.98184
1	1730	dissection	dissection	2.16955	-3.08057	-2.37279	2.95735
1	1731	dissection	dissection	1.91568	-3.04284	-2.33166	3.03749
1	1732	dissection	dissection	1.85427	-3.03214	-2.31122	3.04438
1	1733	dissection	dissection	1.95399	-3.05897	-2.35848	3.05007
1	1734	dissection	dissection	2.52651	-2.94118	-2.36721	2.58454
1	1735	dissection	dissection	1.99629	-3.06545	-2.34525	3.01664
1	1736	dissection	dissection	1.99142	-3.05493	-2.36363	3.02641
1	1737	dissection	dissection	1.88465	-3.0419	-2.3418	3.05914
1	1738	idle	dissection	2.46113	-2.9842	-2.42294	2.72833
1	1739	idle	dissection	2.40251	-3.06435	-2.41213	2.8576
1	1740	idle	dissection	2.50679	-2.96509	-2.34251	2.57744
1	1741	idle	idle	2.6149	-2.62379	-2.26177	2.08232
1	1742	idle	idle	2.62052	-2.51927	-2.09984	1.79501
1	1743	idle	idle	2.63246	-2.52238	-2.10984	1.80802
1	1744	idle	idle	2.65151	-2.44472	-2.00372	1.61962
1	1745	idle	idle	2.65692	-2.48626	-2.09463	1.7449
1	1746	idle	idle	2.66729	-2.59732	-1.96702	1.72072
1	1747	idle	idle	2.59843	-2.68756	-2.01703	1.91624
1	1748	idle	idle	2.55315	-2.795	-1.83275	1.88076
1	1749	idle	idle	2.60751	-2.80692	-1.76945	1.78276
1	1750	idle	idle	2.62812	-2.81444	-1.53417	1.55997
1	1751	idle	dissection	2.29664	-2.89549	-1.99143	2.3397
1	1752	dissection	dissection	2.3335	-2.93564	-1.97979	2.34037
1	1753	dissection	dissection	1.80129	-2.80787	-2.16369	2.75491
1	1754	dissection	dissection	1.78559	-2.90594	-2.19405	2.88155
1	1755	dissection	dissection	1.68876	-2.91266	-2.20643	2.96834
1	1756	dissection	dissection	1.70384	-2.93938	-2.22194	2.99337
1	1757	dissection	dissection	1.67742	-2.93633	-2.23365	3.01291
1	1758	dissection	dissection	2.44028	-2.94802	-2.19419	2.46593
1	1759	dissection	dissection	2.418	-3.00782	-2.3181	2.67366
1	1760	dissection	idle	2.42431	-3.0798	-2.02567	2.41792
1	1761	dissection	dissection	1.73663	-2.92806	-2.25356	2.98333
1	1762	dissection	dissection	1.70668	-2.93154	-2.2547	3.00341
1	1763	dissection	dissection	1.71526	-2.95623	-2.27389	3.03919
1	1764	dissection	dissection	2.28951	-3.0814	-2.38815	2.88772
1	1765	dissection	dissection	2.4209	-2.98493	-2.43191	2.77903
1	1766	dissection	dissection	1.96668	-3.03475	-2.29307	2.9606
1	1767	dissection	dissection	2.43163	-2.96961	-2.36535	2.67661
1	1768	dissection	dissection	1.77079	-2.96481	-2.2525	2.99365
1	1769	dissection	dissection	1.76249	-2.96342	-2.27944	3.02072
1	1770	dissection	dissection	1.7351	-2.97209	-2.28599	3.05326
1	1771	dissection	dissection	2.13733	-3.13114	-2.41468	3.05119
1	1772	dissection	dissection	2.37383	-3.11471	-2.421	2.91128
1	1773	dissection	dissection	2.21038	-3.11632	-2.38199	2.96992
1	1774	dissection	dissection	1.81335	-2.99448	-2.31169	3.03873
1	1775	dissection	dissection	1.79329	-3.02076	-2.02681	2.77113
1	1776	dissection	dissection	1.8856	-3.00704	-2.0968	2.77408
1	1777	dissection	dissection	2.0024	-3.10489	-2.25517	2.94781
1	1778	dissection	dissection	2.14476	-3.09211	-2.37012	2.96951
1	1779	dissection	dissection	2.03456	-3.11728	-2.25749	2.94498
1	1780	dissection	dissection	2.36115	-3.15199	-2.19967	2.72775
1	1781	dissection	idle	2.55273	-3.05214	-2.12996	2.39226
1	1782	dissection	dissection	2.38118	-3.02272	-2.29627	2.69798
1	1783	dissection	dissection	1.99765	-3.09032	-2.16604	2.84788
1	1784	dissection	dissection	2.15144	-3.10521	-2.22657	2.84118
1	1785	dissection	dissection	2.44548	-3.02805	-2.30447	2.65385
1	1786	dissection	dissection	1.71935	-2.96286	-2.23009	3.00875
1	1787	dissection	dissection	1.75515	-2.97309	-2.27385	3.02689
1	1788	dissection	dissection	1.72046	-2.98503	-2.27024	3.05647
1	1789	dissection	dissection	2.31257	-3.13445	-2.39701	2.94077
1	1790	dissection	dissection	1.75508	-3.01029	-2.27736	3.06462
1	1791	dissection	dissection	1.7751	-3.00804	-2.3126	3.06868
1	1792	dissection	dissection	1.94268	-3.09258	-2.37226	3.08822
1	1793	dissection	dissection	1.86508	-3.07798	-2.34442	3.10012
1	1794	dissection	dissection	1.75178	-3.00605	-2.31949	3.09037
1	1795	dissection	dissection	1.74101	-3.01462	-2.31913	3.10337
1	1796	dissection	dissection	1.73507	-3.01315	-2.32102	3.10603
1	1797	dissection	dissection	1.7466	-3.02143	-2.32219	3.10421
1	1798	dissection	dissection	1.70675	-3.00026	-2.31219	3.10888
1	1799	dissection	dissection	1.75815	-3.03086	-2.33459	3.11788
1	1800	dissection	dissection	1.77491	-3.036	-2.3317	3.11049
1	1801	dissection	dissection	1.74772	-3.02468	-2.3246	3.11192
1	1802	idle	dissection	2.41147	-3.17306	-2.48843	2.98818
1	1803	idle	dissection	2.43402	-3.15144	-2.46879	2.94594
1	1804	idle	dissection	2.43723	-2.94769	-2.48893	2.7729
1	1805	idle	dissection	2.42581	-3.08373	-2.45632	2.89011
1	1806	idle	dissection	2.48123	-2.88336	-2.50261	2.69204
1	1807	idle	dissection	2.26509	-3.11002	-2.39901	2.94972
1	1808	idle	dissection	2.45399	-2.93831	-2.42923	2.69308
1	1809	idle	dissection	2.45109	-2.9047	-2.47223	2.71223
1	1810	idle	dissection	2.39393	-2.99394	-2.33726	2.70866
1	1811	idle	idle	2.57479	-2.5288	-2.29251	2.0346
1	1812	idle	idle	2.60597	-2.33222	-2.20669	1.73459
1	1813	idle	idle	2.5714	-2.46082	-2.29616	1.97296
1	1814	idle	idle	2.59192	-2.45769	-2.20767	1.86532
1	1815	idle	idle	2.59301	-2.61169	-2.16175	1.96605
1	1816	idle	idle	2.63209	-2.51491	-1.82319	1.53493
1	1817	dissection	dissection	2.14097	-2.50676	-2.20364	2.27691
1	1818	dissection	dissection	1.88464	-2.7004	-2.1504	2.56574
1	1819	dissection	dissection	1.92391	-2.89625	-2.18656	2.7576
1	1820	dissection	dissection	2.12033	-2.83686	-2.26207	2.63758
1	1821	dissection	dissection	1.9667	-2.9313	-2.28432	2.86807
1	1822	dissection	dissection	2.13622	-2.95286	-2.24334	2.71879
1	1823	dissection	idle	2.52651	-2.74585	-2.30479	2.3028
1	1824	dissection	dissection	2.08549	-3.00248	-1.90499	2.49309
1	1825	dissection	idle	2.57261	-2.7901	-2.16379	2.16478
1	1826	dissection	dissection	1.68273	-2.90512	-2.1995	2.95425
1	1827	idle	idle	2.19814	-1.70954	-2.31916	1.60093
1	1828	idle	idle	2.54584	-2.84758	-2.20142	2.28138
1	1829	idle	idle	2.62388	-2.66141	-2.13288	1.96814
1	1830	idle	idle	2.58856	-2.72977	-2.07367	2.00927
1	1831	idle	idle	2.71423	-2.4001	-1.54537	1.11664
1	1832	idle	idle	2.61514	-2.69973	-1.29916	1.24543
1	1833	idle	idle	2.61399	-2.76349	-1.40041	1.39889
1	1834	idle	idle	2.64924	-2.6931	-1.80979	1.68476
1	1835	idle	idle	2.73721	-2.54217	-1.46862	1.15256
1	1836	idle	idle	2.69636	-2.59287	-1.48706	1.25759
1	1837	idle	idle	2.67547	-2.77531	-1.62626	1.56784
1	1838	idle	idle	2.69338	-2.80567	-1.22731	1.2173
1	1839	dissection	dissection	1.70558	-2.87989	-2.03432	2.75779
1	1840	dissection	dissection	1.68492	-2.88528	-2.09105	2.83399
1	1841	dissection	dissection	2.14168	-3.09479	-1.50225	2.16733
1	1842	dissection	dissection	2.09339	-2.77525	-2.164	2.52479
1	1843	dissection	dissection	1.70519	-2.90657	-2.16508	2.90264
1	1844	idle	idle	2.53293	-2.8637	-2.24401	2.36639
1	1845	idle	dissection	2.37714	-3.22441	-1.90211	2.47401
1	1846	idle	idle	2.51452	-3.07463	-1.2236	1.58152
1	1847	idle	idle	2.49057	-2.98525	-2.18029	2.44369
1	1848	idle	idle	2.69123	-2.51257	-1.94629	1.59145
1	1849	idle	idle	2.70645	-2.41394	-1.63993	1.19645
1	1850	idle	idle	2.75995	-2.52217	-1.42938	1.08013
1	1851	idle	idle	2.65852	-2.79124	-1.78467	1.73852
1	1852	idle	idle	2.78112	-2.34357	-1.30609	0.792435
1	1853	idle	idle	2.61487	-2.84624	-1.71365	1.76667
1	1854	idle	idle	2.76885	-2.49722	-0.80082	0.489551
1	1855	dissection	idle	2.71015	-2.70949	-1.51092	1.37169
1	1856	dissection	dissection	1.79108	-2.87869	-2.01569	2.68215
1	1857	dissection	dissection	1.83454	-2.9147	-2.10902	2.76746
1	1858	idle	idle	2.70017	-2.56446	-1.69845	1.41501
1	1859	idle	idle	2.63097	-2.65809	-1.91448	1.75074
1	1860	idle	idle	2.59219	-2.87791	-1.56546	1.66517
1	1861	idle	idle	2.6214	-2.91976	-1.62502	1.73291
1	1862	idle	idle	2.6644	-3.01386	-0.930384	1.14105
1	1863	idle	idle	2.75174	-2.77437	-1.50534	1.38301
1	1864	dissection	dissection	1.76283	-2.91763	-2.0601	2.76615
1	1865	dissection	dissection	2.2401	-2.83271	-2.03329	2.36088
1	1866	dissection	idle	2.57915	-2.84865	-1.79384	1.85424
1	1867	dissection	idle	1.4333	-2.34022	1.23086	-0.444192
1	1868	dissection	idle	1.98966	-2.88448	-0.532076	1.18915
1	1869	idle	idle	1.99565	-2.93272	-0.289377	1.01535
1	1870	idle	idle	2.59419	-3.13874	-1.32939	1.68673
1	1871	idle	idle	2.65014	-2.78498	-0.313959	0.382601
1	1872	idle	idle	2.77111	-2.46712	-1.20288	0.816409
1	1873	idle	idle	2.77833	-2.45472	-1.14873	0.743041
1	1874	idle	idle	2.79117	-2.312	-0.952439	0.444311
1	1875	idle	idle	2.72985	-2.23073	-0.352546	-0.124645
1	1876	idle	idle	2.78885	-2.2725	-0.69476	0.176585
1	1877	idle	idle	2.80081	-2.2957	-0.885217	0.356595
1	1878	idle	idle	2.79649	-2.14218	-0.971186	0.303294
1	1879	idle	idle	2.79875	-2.16394	-0.89298	0.259889
1	1880	idle	idle	2.7975	-2.16671	-1.17603	0.518027
1	1881	idle	idle	2.79365	-2.10818	-0.959962	0.27341
1	1882	idle	idle	2.80728	-2.19447	-1.00322	0.379058
1	1883	idle	idle	2.80369	-2.21386	-0.778707	0.190792
1	1884	idle	idle	2.78439	-1.99494	-0.825961	0.0538424
1	1885	idle	idle	2.80475	-2.17573	-0.848271	0.220182
1	1886	idle	idle	2.80555	-2.23017	-1.03673	0.441726
1	1887	idle	idle	2.73897	-2.1925	-0.536201	0.00799946
1	1888	idle	idle	2.7946	-2.1813	-0.693912	0.101241
1	1889	idle	idle	2.7884	-2.12048	-0.619027	-0.0157219
1	1890	idle	idle	2.79269	-2.11562	-0.62914	-0.0120242
1	1891	idle	idle	2.63054	-2.01633	-0.0551982	-0.488014
1	1892	idle	idle	2.78206	-2.01932	-0.625468	-0.0939992
1	1893	idle	idle	2.76828	-1.90004	-0.629377	-0.190704
1	1894	idle	idle	2.78656	-1.9969	-0.642782	-0.0996195
1	1895	idle	idle	2.79768	-2.20318	-0.620627	0.0581097
1	1896	idle	idle	2.81102	-2.30742	-0.734942	0.246127
1	1897	idle	idle	2.75954	-2.5384	-0.815835	0.569788
1	1898	idle	idle	2.79176	-2.29072	-0.505008	0.0376832
1	1899	idle	idle	2.78528	-2.55114	-0.886856	0.612374
1	1900	idle	idle	2.70329	-2.62737	-0.731789	0.614484
1	1901	idle	idle	2.70925	-2.75341	-0.851598	0.833727
1	1902	idle	idle	2.61327	-2.63564	0.0129794	0.0276309
1	1903	idle	idle	2.54429	-2.83513	-0.0575563	0.321198
1	1904	idle	idle	2.55655	-2.84584	0.0353625	0.237033
1	1905	idle	idle	2.4356	-3.09046	-0.26793	0.83806
1	1906	idle	idle	1.90114	-2.63439	1.15776	-0.432145
1	1907	idle	idle	2.02922	-2.8078	0.951985	-0.210643
1	1908	idle	idle	1.97812	-2.73819	1.04774	-0.31105
1	1909	idle	idle	2.13737	-2.84935	0.878811	-0.193733
1	1910	idle	idle	2.35215	-2.99154	0.668877	-0.0508622
1	1911	idle	idle	2.33417	-3.14314	0.274198	0.456786
1	1912	idle	idle	2.62952	-2.95525	0.0988794	0.207597
1	1913	idle	idle	2.04565	-2.83726	1.04131	-0.276177
1	1914	idle	idle	2.397	-2.9868	0.713116	-0.1244
1	1915	idle	idle	2.66844	-2.91031	0.0537275	0.167258
1	1916	dissection	injection	1.69025	-2.35112	2.049	-1.33471
1	1917	idle	idle	2.70475	-2.62897	0.154091	-0.202304
1	1918	idle	idle	2.71785	-2.58853	0.100637	-0.206798
1	1919	idle	idle	2.03712	-2.84803	0.946256	-0.166988
1	1920	idle	idle	1.99959	-2.82265	0.693865	0.0588416
1	1921	idle	idle	2.04825	-2.4167	1.5692	-1.13602
1	1922	dissection	injection	1.87374	-2.37768	1.9142	-1.35564
1	1923	dissection	idle	1.73905	-2.93163	-0.556769	1.43664
1	1924	dissection	idle	1.95642	-2.97298	-0.668549	1.42165
1	1925	idle	idle	2.72832	-3.03914	-0.380571	0.615381
1	1926	idle	idle	2.74148	-2.93947	-0.304288	0.434688
1	1927	idle	idle	2.75923	-2.89508	-0.567292	0.622517
1	1928	idle	idle	2.76923	-2.77963	-0.389726	0.359298
1	1929	dissection	idle	2.61815	-3.08542	-0.648421	0.996542
1	1930	dissection	idle	2.7792	-2.6125	-0.375271	0.187176
1	1931	dissection	dissection	1.83393	-2.9221	-1.76435	2.45233
1	1932	dissection	dissection	1.86688	-2.99851	-1.85697	2.57704
1	1933	dissection	dissection	2.08359	-3.07424	-1.98679	2.62896
1	1934	dissection	dissection	2.06077	-3.09299	-1.94119	2.62241
1	1935	idle	dissection	2.07926	-3.07258	-2.06202	2.6974
1	1936	idle	idle	2.47604	-3.24958	-1.67397	2.20388
1	1937	idle	idle	2.68889	-3.06811	-1.46278	1.6444
1	1938	idle	idle	2.64648	-3.17822	-1.44513	1.75964
1	1939	idle	idle	2.65707	-2.91213	-1.77125	1.82751
1	1940	idle	idle	2.70526	-2.85175	-1.6734	1.63597
1	1941	dissection	dissection	1.89619	-2.98604	-1.99514	2.68056
1	1942	dissection	dissection	2.19254	-2.94452	-1.95465	2.43109
1	1943	dissection	dissection	2.31954	-2.99082	-2.09843	2.52236
1	1944	dissection	dissection	2.2541	-3.01732	-2.11356	2.58761
1	1945	dissection	dissection	1.99178	-3.02932	-2.13329	2.79663
1	1946	dissection	dissection	2.1525	-3.08591	-2.11254	2.72751
1	1947	dissection	dissection	2.36289	-3.13846	-2.02233	2.55376
1	1948	idle	idle	2.52398	-3.03078	-2.07656	2.34814
1	1949	idle	idle	2.47384	-3.08246	-2.01565	2.38966
1	1950	idle	idle	2.58487	-3.02144	-1.83115	2.05007
1	1951	idle	idle	2.44177	-3.07555	-2.0131	2.40332
1	1952	idle	idle	2.34479	-3.21404	-1.01431	1.66366
1	1953	idle	idle	2.664	-2.92932	-1.61078	1.68321
1	1954	idle	idle	2.51124	-3.2273	-1.04656	1.56202
1	1955	idle	idle	2.6104	-3.07578	-0.914992	1.24204
1	1956	idle	idle	2.55628	-3.16853	-0.896837	1.35186
1	1957	idle	idle	2.72619	-2.82141	-1.47171	1.41977
1	1958	idle	idle	2.72489	-2.84333	-0.961266	0.972785
1	1959	idle	idle	2.73523	-2.78266	-1.47615	1.38479
1	1960	idle	idle	2.59907	-3.04289	-1.05829	1.35757
1	1961	idle	idle	2.72183	-2.81131	-1.5359	1.47579
1	1962	idle	idle	2.73157	-2.78503	-1.49332	1.40266
1	1963	idle	idle	2.75315	-2.73805	-1.4854	1.3362
1	1964	idle	idle	2.71117	-2.80764	-1.5448	1.4927
1	1965	idle	idle	2.76019	-2.716	-1.48805	1.316
1	1966	dissection	dissection	1.77663	-2.9036	-2.05593	2.75362
1	1967	dissection	idle	2.52321	-2.94234	-1.94078	2.15014
1	1968	dissection	dissection	2.26065	-3.01851	-2.14985	2.61928
1	1969	dissection	dissection	2.04909	-3.02696	-2.01944	2.63759
1	1970	dissection	dissection	1.70749	-2.91314	-2.17797	2.9264
1	1971	dissection	dissection	1.7975	-2.9702	-2.22195	2.9511
1	1972	dissection	dissection	1.9294	-3.03131	-2.29783	2.99609
1	1973	dissection	dissection	2.24494	-3.10651	-2.36725	2.92131
1	1974	dissection	dissection	1.77714	-2.96393	-2.26095	2.99625
1	1975	dissection	dissection	2.47255	-3.04767	-2.26619	2.6129
1	1976	dissection	dissection	2.08632	-3.01037	-2.28928	2.86641
1	1977	idle	idle	2.53273	-3.04332	-2.11123	2.38513
1	1978	idle	dissection	2.41041	-3.02502	-2.32689	2.71043
1	1979	idle	idle	2.50822	-3.04199	-2.08138	2.37375
1	1980	dissection	dissection	1.75623	-2.9327	-2.18401	2.91404
1	1981	dissection	dissection	1.79887	-2.95868	-2.22506	2.94196
1	1982	dissection	dissection	1.71735	-2.9432	-2.23927	3.00534
1	1983	dissection	dissection	1.7181	-2.96328	-2.22346	2.99809
1	1984	dissection	dissection	1.7178	-2.95888	-2.25179	3.02427
1	1985	dissection	dissection	1.96136	-3.05778	-2.32676	3.01576
1	1986	dissection	dissection	1.72533	-2.98005	-2.25922	3.04163
1	1987	dissection	dissection	2.03475	-3.09378	-2.3584	3.02284
1	1988	dissection	dissection	1.90902	-3.05129	-2.34072	3.05227
1	1989	dissection	dissection	1.76684	-3.008	-2.30207	3.0698
1	1990	dissection	dissection	1.75337	-3.0019	-2.29785	3.07114
1	1991	dissection	dissection	1.95781	-3.06806	-2.37529	3.05782
1	1992	dissection	dissection	1.77184	-3.00856	-2.31033	3.07353
1	1993	dissection	dissection	1.84138	-3.03547	-2.33723	3.06762
1	1994	dissection	dissection	1.71324	-2.98805	-2.29544	3.08251
1	1995	dissection	dissection	1.82358	-3.03593	-2.33801	3.07812
1	1996	dissection	dissection	1.87127	-3.07917	-2.34347	3.09754
1	1997	dissection	dissection	2.44698	-3.08214	-2.45495	2.88131
1	1998	dissection	dissection	2.47416	-2.96846	-2.4955	2.788
1	1999	dissection	dissection	1.81885	-3.01697	-2.31196	3.05642
[truncated: 120,115 more rows]

## Sheet: Figure 4 
Frame	Phase	Resnet50	Transformer	Fusion	Total
1	idle	1.40449	1.43556	291.474	326.532
2	idle	58.8235	151.446	292.857	295.02
3	idle	62.5	168.304	335.705	407.412
4	idle	55.5556	150.777	258.349	315.931
5	idle	62.5	172.904	337.217	386.287
6	idle	62.5	178.694	320.323	371.309
7	idle	55.5556	152.887	291.372	315.243
8	idle	55.5556	152.96	290.042	343.683
9	idle	55.5556	178.14	320.054	232.668
10	dissection	33.3333	82.2848	159.146	188.916
11	dissection	52.6316	146.942	272.658	280.349
12	dissection	58.8235	153.773	307.771	324.586
13	dissection	52.6316	163.057	328.064	237.759
14	dissection	62.5	165.098	300.258	322.292
15	dissection	52.6316	177.297	276.852	240.568
16	dissection	55.5556	152.57	281.138	269.626
17	dissection	62.5	173.247	330.338	303.342
18	dissection	52.6316	152.999	284.668	214.784
19	dissection	58.8235	159.546	305.551	303.495
20	dissection	52.6316	151.808	279.341	219.287
21	dissection	50	126.697	251.472	255.984
22	dissection	58.8235	162.873	264.325	294.565
23	dissection	58.8235	168.527	325.746	292.367
24	dissection	58.8235	148.524	323.834	290.022
25	dissection	58.8235	174.799	321.107	245.712
26	dissection	52.6316	139.647	286.751	261.1
27	dissection	55.5556	176.424	308.518	255.081
28	dissection	52.6316	151.874	275.542	208.413
29	dissection	50	150.988	279.527	220.359
30	dissection	50	150.793	280.405	219.551
31	dissection	52.6316	150.108	284.051	200.608
32	dissection	52.6316	149.93	280.181	198.688
33	dissection	52.6316	151.676	283.917	216.57
34	dissection	52.6316	153.166	283.476	216.984
35	dissection	45.4545	149.141	238.218	166.977
36	dissection	55.5556	152.859	279.453	215.413
37	dissection	52.6316	152.926	284.765	216.85
38	dissection	52.6316	153.116	284.109	215.269
39	dissection	47.619	155.362	287.143	184.649
40	dissection	52.6316	149.157	281.176	213.722
41	dissection	52.6316	152.282	319.444	253.585
42	dissection	52.6316	175.369	297.3	196.639
43	dissection	50	164.129	323.385	230.33
44	dissection	55.5556	168.318	321.649	250.018
45	dissection	52.6316	167.544	317.03	250.302
46	dissection	55.5556	175.289	331.461	220.127
47	dissection	52.6316	153.795	286.829	205.331
48	dissection	58.8235	175.084	324.385	243.6
49	dissection	52.6316	151.929	281.762	206.453
50	dissection	52.6316	154.617	280.912	210.822
51	dissection	43.4783	104.771	217.31	240.265
52	dissection	55.5556	164.251	288.963	213.941
53	dissection	52.6316	148.602	287.636	236.819
54	dissection	52.6316	153.267	285.191	209.852
55	dissection	50	151.594	287.399	193.714
56	dissection	52.6316	153.43	283.898	208.247
57	dissection	38.4615	83.7839	194.505	198.013
58	dissection	58.8235	177.477	332.169	245.741
59	dissection	52.6316	154.163	289.702	207.649
60	dissection	52.6316	151.874	281.327	202.565
61	dissection	52.6316	154.384	287.242	202.359
62	dissection	50	139.689	301.228	231.768
63	dissection	55.5556	173.778	321.575	222.062
64	dissection	52.6316	177.559	278.951	168.575
65	dissection	52.6316	176.617	320.029	202.672
66	dissection	55.5556	153.413	287.853	203.844
67	dissection	50	158.635	316.503	235.12
68	dissection	55.5556	172.286	325.14	207.937
69	dissection	47.619	144.467	281.365	190.416
70	dissection	55.5556	169.611	319.81	226.035
71	dissection	55.5556	172.747	328.63	237.638
72	dissection	52.6316	173.958	321.378	183.791
73	dissection	58.8235	178.231	325.569	234.266
74	dissection	50	149.61	284.282	199.872
75	dissection	50	152.909	288.189	180.268
76	dissection	50	143.336	294.131	215.501
77	dissection	58.8235	175.987	331.749	235.98
78	dissection	55.5556	178.39	324.185	194.948
79	dissection	55.5556	152.676	279.807	235.542
80	dissection	38.4615	151.72	317.222	88.8737
81	dissection	50	153.177	286.908	188.601
82	dissection	52.6316	160.695	304.974	234.162
83	dissection	52.6316	153.976	282.331	181.187
84	dissection	52.6316	157.894	316.122	234.476
85	dissection	50	149.684	283.399	181.548
86	dissection	50	147.708	319.056	232.603
87	dissection	52.6316	178.504	322.168	173.893
88	dissection	52.6316	170.952	260.096	179.566
89	dissection	55.5556	151.282	321.649	227.383
90	dissection	50	151.506	281.252	180.898
91	dissection	50	152.183	277.254	185.564
92	dissection	43.4783	130.104	234.423	180.922
93	dissection	58.8235	158.359	330.286	232.513
94	dissection	55.5556	178.284	270.862	208.921
95	dissection	58.8235	177.417	333.437	231.973
96	dissection	55.5556	175.913	280.48	230.646
97	dissection	58.8235	176.662	332.248	231.794
98	dissection	58.8235	174.654	331.304	229.913
99	dissection	58.8235	174.139	324.01	219.517
100	dissection	55.5556	166.441	328.888	227.889
101	dissection	55.5556	172.025	318.595	212.058
102	dissection	50	153.722	283.706	186.812
103	dissection	50	150.967	282.407	184.983
104	dissection	47.619	150.739	274.012	155.54
105	dissection	50	149.434	279.081	182.623
106	dissection	43.4783	150.907	265.479	126.099
107	dissection	47.619	126.392	298.782	199.235
108	dissection	55.5556	177.439	325.721	227.543
109	dissection	50	154.646	286.398	185.77
110	dissection	47.619	153.716	283.763	184.438
111	dissection	47.619	155.161	286.751	169.892
112	dissection	45.4545	154.743	283.629	181.737
113	dissection	31.25	77.1934	133.398	129.666
114	dissection	55.5556	171.259	327.987	225.95
115	dissection	50	154.492	284.475	172.833
116	dissection	50	163	305.975	202.486
117	dissection	58.8235	163.981	334.101	220.44
118	dissection	55.5556	172.286	332.459	200.186
119	dissection	55.5556	176.313	330.442	225.379
120	dissection	55.5556	171.287	332.012	222.215
121	dissection	55.5556	158.923	333.437	223.22
122	dissection	50	154.749	288.804	182.87
123	dissection	52.6316	155.143	290.545	183.783
124	dissection	52.6316	151.797	281.101	179.443
125	dissection	50	155.581	325.721	201.737
126	dissection	58.8235	179.098	281.063	222.533
127	dissection	58.8235	163.834	320.788	221.429
128	dissection	58.8235	173.915	328.321	221.242
129	dissection	55.5556	174.088	286.379	199.283
130	dissection	52.6316	151.616	318.377	216.67
131	dissection	50	150.647	286.77	178.679
132	dissection	45.4545	130.509	262.193	191.933
133	dissection	50	153.666	287.655	178.9
134	dissection	52.6316	162.318	330.729	217.66
135	dissection	52.6316	154.225	287.281	177.996
136	dissection	47.619	154.72	286.008	178.034
137	dissection	52.6316	154.897	288.209	178.565
138	dissection	50	139.373	310.62	213.201
139	dissection	58.8235	176.513	330.208	208.796
140	dissection	47.619	153.902	283.169	165.567
141	dissection	50	148.324	279.938	211.598
142	dissection	55.5556	176.268	331.723	215.812
143	dissection	50	149.829	284.572	174.938
144	dissection	45.4545	154.401	284.804	172.541
145	dissection	41.6667	152.188	172.804	131.499
146	dissection	55.5556	155.523	325.291	203.835
147	dissection	55.5556	173.85	330.338	209.537
148	dissection	58.8235	178.185	331.749	216.257
149	dissection	58.8235	177.117	331.304	213.941
150	dissection	55.5556	168.054	333.278	212.273
151	dissection	55.5556	177.462	331.094	215.004
152	dissection	58.8235	177.267	324.461	213.81
153	dissection	58.8235	172.918	329.56	213.19
154	dissection	55.5556	159.54	333.384	214.367
155	dissection	58.8235	177.447	329.637	212.65
156	dissection	50	154.949	282.711	173.519
157	dissection	41.6667	117.238	202.917	160.388
158	dissection	55.5556	169.166	332.038	212.92
159	dissection	55.5556	167.15	332.275	211.013
160	dissection	55.5556	173.182	331.539	211.257
161	dissection	50	153.082	284.205	171.877
162	dissection	45.4545	139.819	259.854	203.884
163	dissection	50	154.652	287.577	171.771
164	dissection	43.4783	153.801	282.236	170.917
165	dissection	34.4828	111.69	121.405	120.866
166	dissection	52.6316	174.103	321.255	201.843
167	dissection	50	152.127	284.34	162.93
168	dissection	50	149.322	283.744	168.196
169	dissection	50	152.166	286.125	169.146
170	dissection	50	150.533	286.712	176.647
171	dissection	52.6316	160.609	313.945	200.627
172	dissection	55.5556	177.402	330.104	208.475
173	dissection	55.5556	174.588	326.863	206.667
174	dissection	52.6316	176.35	330.468	207.989
175	dissection	52.6316	176.009	329.689	187.807
176	dissection	50	144.571	301.467	205.926
177	dissection	50	154.583	276.359	197.138
178	dissection	47.619	154.248	288.328	161.942
179	dissection	50	152.932	286.008	165.993
180	dissection	45.4545	130.986	257.651	199.938
181	dissection	55.5556	176.573	307.545	206.84
182	dissection	47.619	148.581	245.611	156.644
183	dissection	55.5556	178.314	322.738	206.81
184	dissection	55.5556	175.582	324.813	191.337
185	dissection	47.619	152.359	285.055	158.713
186	dissection	50	150.263	282.198	163.591
187	dissection	50	152.971	285.696	162.074
188	dissection	50	135.989	293.698	199.349
189	dissection	55.5556	177.402	327.245	183.799
190	dissection	52.6316	149.759	330.468	197.957
191	dissection	55.5556	177.402	323.759	178.36
192	dissection	52.6316	164.206	325.923	201.979
193	dissection	52.6316	151.868	276.25	186.571
194	dissection	55.5556	178.072	331.408	187.137
195	dissection	55.5556	156.3	315.409	200.579
196	dissection	55.5556	178.057	327.245	192.549
197	dissection	55.5556	172.975	330.912	198.5
198	dissection	55.5556	162.664	327.885	197.175
199	dissection	52.6316	177.755	332.723	153.418
200	dissection	58.8235	178.641	332.565	195.904
201	dissection	58.8235	178.352	332.485	197.835
202	dissection	50	153.84	288.526	159.516
203	dissection	50	155.639	287.065	161.867
204	dissection	47.619	153.525	282.692	140.933
205	dissection	50	145.363	323.985	180.727
206	dissection	52.6316	146.092	329.068	196.722
207	dissection	47.619	152.067	286.066	149.104
208	dissection	45.4545	153.711	284.109	146.639
209	dissection	47.619	153.784	288.328	141.066
210	dissection	40	110.811	227.444	187.254
211	dissection	47.619	153.245	279.602	145.555
212	dissection	50	151.627	293.616	188.026
213	dissection	55.5556	174.697	327.885	194.875
214	dissection	50	152.748	267.767	169.576
215	dissection	47.619	152.698	286.692	151.015
216	dissection	43.4783	147.169	241.218	124.265
217	dissection	55.5556	171.015	329.352	194.217
218	dissection	47.619	153.919	286.868	154.123
219	dissection	50	144.422	296.229	193.67
220	dissection	55.5556	177.274	318.547	178.382
221	dissection	50	154.726	288.308	157.621
222	dissection	35.7143	108.302	245.367	93.1736
223	dissection	50	173.025	317.991	143.961
224	dissection	52.6316	175.23	328.965	161.518
225	dissection	55.5556	177.619	283.188	189.282
226	dissection	50	165.436	213.831	175.81
227	dissection	45.4545	110.049	303.517	184.796
228	dissection	55.5556	166.957	326.965	192.003
229	dissection	47.619	151.995	285.969	151.946
230	dissection	47.619	152.056	286.751	149.706
231	dissection	43.4783	125.477	308.859	184.942
232	dissection	52.6316	167.457	328.09	190.919
233	dissection	47.619	154.174	287.399	148.66
234	dissection	47.619	149.759	285.307	151.589
235	dissection	45.4545	155.161	286.535	136.196
236	dissection	45.4545	154.509	284.495	153.205
237	dissection	50	154.208	289.542	154.072
238	dissection	33.3333	116.528	152.149	92.1947
239	dissection	52.6316	173.742	317.967	179.681
240	dissection	47.619	146.567	299.251	157.544
241	dissection	52.6316	173.368	332.406	188.788
242	dissection	45.4545	152.122	284.302	144.626
243	dissection	50	163.635	323.111	166.871
244	dissection	55.5556	164.631	327.45	187.589
245	dissection	47.619	152.426	287.261	151.83
246	dissection	47.619	153.424	286.535	149.11
247	dissection	43.4783	147.609	243.303	148.618
248	dissection	43.4783	153.099	272.446	137.527
249	dissection	43.4783	139.75	258.684	153.239
250	dissection	52.6316	159.05	326.557	182.179
251	dissection	50	144.816	306.848	174.719
252	dissection	50	173.548	326.837	162.299
253	dissection	52.6316	167.324	335.276	184.787
254	dissection	55.5556	178.831	327.706	174.624
255	dissection	50	178.087	214.773	169.803
256	dissection	55.5556	176.098	329.223	182.076
257	dissection	47.619	153.082	289.602	147.848
258	dissection	47.619	154.304	292.49	141.161
259	dissection	34.4828	85.1583	197.323	133.267
260	dissection	52.6316	167.651	332.38	160.554
261	dissection	52.6316	161.892	339.978	182.242
262	dissection	52.6316	175.443	280.031	181.211
263	dissection	50	145.152	298.209	159.425
264	dissection	45.4545	128.239	302.009	181.187
265	dissection	47.619	154.276	293.493	146.823
266	dissection	50	142.591	316.719	181.32
267	dissection	55.5556	177.387	331.933	166.467
268	dissection	55.5556	169.631	324.813	180.602
269	dissection	47.619	153.172	286.967	145.112
270	dissection	45.4545	152.565	289.482	140.701
271	dissection	45.4545	153.688	287.439	144.756
272	dissection	47.619	154.503	282.692	138.701
273	dissection	41.6667	120.064	279.415	178.831
274	dissection	50	161.413	336.244	165.377
275	dissection	47.619	153.525	289.522	134.852
276	dissection	43.4783	114.277	246.579	154.977
277	dissection	55.5556	176.632	333.464	171.841
278	dissection	50	177.582	337.081	133.144
279	dissection	55.5556	177.672	337.57	167.084
280	dissection	47.619	153.514	288.467	140.296
281	dissection	38.4615	92.2697	238.435	175.12
282	dissection	52.6316	176.915	302.009	165.052
283	dissection	52.6316	178.223	338.824	173.168
284	dissection	50	155.396	301.51	171.022
285	dissection	52.6316	177.657	338.278	162.81
286	dissection	52.6316	178.625	330.182	173.354
287	dissection	52.6316	170.279	330.078	161.711
288	dissection	52.6316	143.582	334.421	175.832
289	dissection	47.619	153.722	290.887	141.184
290	dissection	38.4615	156.914	298.336	91.9582
291	dissection	52.6316	178.329	332.091	164.981
292	dissection	47.619	153.144	289.362	140.966
293	dissection	45.4545	128.364	329.948	173.555
294	dissection	52.6316	164.502	330.781	174.916
295	dissection	52.6316	174.996	335.786	154.464
296	dissection	52.6316	157.841	332.327	176.342
297	dissection	50	172.456	319.517	156.808
298	dissection	55.5556	178.572	326.965	172.669
299	dissection	50	164.806	331.382	158.323
300	dissection	47.619	153.812	281.856	137.975
301	dissection	37.037	100.8	157.823	141.099
302	dissection	52.6316	178.019	341.028	174.581
303	dissection	50	173.354	340.53	173.039
304	dissection	50	178.178	333.862	167.324
305	dissection	52.6316	180.013	340.281	174.023
306	dissection	50	168.021	341.444	160.886
307	dissection	45.4545	155.075	292.571	138.248
308	dissection	47.619	136.507	336.757	171.385
309	dissection	50	164.922	329.819	161.307
310	dissection	50	173.9	317.75	169.077
311	dissection	52.6316	178.511	323.535	172.229
312	dissection	52.6316	170.106	330.859	170.355
313	dissection	55.5556	177.86	322.688	171.877
314	dissection	52.6316	178.291	336.567	172.102
315	dissection	52.6316	177.199	333.649	170.141
316	dissection	55.5556	179.114	332.828	169.624
317	dissection	52.6316	174.016	290.505	167.177
318	dissection	47.619	154.589	290.726	135.989
319	dissection	47.619	151.671	287.715	134.636
320	dissection	43.4783	134.059	323.385	165.293
321	dissection	55.5556	177.267	336.028	170.528
322	dissection	47.619	153.75	291.96	134.969
323	dissection	47.619	154.458	291.859	135.318
324	dissection	47.619	154.095	287.577	133.356
325	dissection	43.4783	151.31	294.482	134.123
326	dissection	40	112.717	235.305	148.85
327	dissection	47.619	152.443	290.766	129.171
328	dissection	45.4545	152.094	284.688	131.142
329	dissection	45.4545	154.061	291.494	133.594
330	idle	43.4783	128.223	288.407	160.707
331	dissection	52.6316	174.683	339.016	166.891
332	dissection	55.5556	177.665	332.591	166.891
333	dissection	47.619	154.27	294.234	133.892
334	dissection	47.619	155.737	291.697	133.948
335	dissection	43.4783	154.498	290.283	133.602
336	dissection	47.619	152.459	290.766	132.279
337	dissection	40	120.898	294.378	154.56
338	dissection	52.6316	178.398	334.821	157.237
339	dissection	52.6316	168.459	337.543	164.799
340	dissection	55.5556	176.498	330.156	165.241
341	dissection	52.6316	174.857	338.278	162.337
342	dissection	43.4783	151.162	288.249	121.804
343	dissection	40	129.004	220.023	123.257
344	dissection	47.619	149.652	324.787	142.571
345	dissection	50	166.203	337.543	153.43
346	dissection	45.4545	148.93	290.887	129.234
347	dissection	45.4545	143.233	309.178	162.93
348	dissection	52.6316	175.567	316.814	164.071
349	dissection	52.6316	162.892	318.498	161.68
350	dissection	45.4545	155.316	291.879	122.376
351	dissection	47.619	153.11	293.39	130.036
352	dissection	43.4783	154.021	289.842	129.195
353	dissection	40	153.021	250.781	91.9642
354	dissection	45.4545	132.187	263.478	153.071
355	dissection	52.6316	176.766	337.353	162.664
356	dissection	55.5556	177.717	331.513	163.088
357	dissection	45.4545	153.373	291.17	129.306
358	dissection	45.4545	152.531	291.089	127.926
359	dissection	45.4545	154.083	292.755	128.498
360	dissection	45.4545	154.282	290.042	121.324
361	dissection	41.6667	133.645	242.417	135.104
362	dissection	52.6316	177.815	340.281	150.501
363	dissection	52.6316	173.648	329.017	159.631
364	dissection	52.6316	173.987	334.367	159.183
365	dissection	50	178.839	337.869	160.045
366	dissection	52.6316	180.083	337.624	160.707
367	dissection	50	175.406	333.013	160.726
368	dissection	45.4545	151.935	286.574	127.243
369	dissection	45.4545	144.916	329.663	158.437
370	dissection	52.6316	176.046	338.769	159.813
371	dissection	50	175.795	329.948	137.149
372	dissection	47.619	145.965	328.991	158.294
373	dissection	45.4545	154.475	292.96	126.912
374	dissection	47.619	154.1	324.06	155.748
375	dissection	55.5556	175.987	335.062	160.131
376	dissection	52.6316	178.565	326.024	159.134
377	dissection	52.6316	161.73	338.769	156.896
378	dissection	52.6316	177.477	333.146	157.509
379	dissection	52.6316	176.729	328.296	156.259
380	dissection	52.6316	167.92	329.637	155.224
381	dissection	43.4783	155.035	291.514	125.672
382	dissection	43.4783	155	293.164	124.471
383	dissection	45.4545	155.928	292.429	125.14
384	dissection	43.4783	155.535	291.008	124.313
385	dissection	40	127.517	214.039	121.055
386	dissection	52.6316	175.81	338.797	155.276
387	dissection	52.6316	177.349	337.054	156.399
388	dissection	52.6316	157.776	337.271	156.335
389	dissection	50	175.803	334.447	155.818
390	dissection	50	176.811	338.059	156.201
391	dissection	52.6316	178.451	338.059	154.949
392	dissection	50	178.77	334.341	156.102
393	dissection	52.6316	178.496	339.482	156.259
394	dissection	52.6316	176.87	339.757	154.817
395	dissection	52.6316	180.183	341.167	155.218
396	dissection	52.6316	178.74	335.598	150.29
397	dissection	52.6316	177.649	337.76	153.75
398	dissection	50	177.612	336.567	155.327
399	dissection	41.6667	155.109	294.151	100.1
400	dissection	52.6316	177.762	326.456	153.385
401	dissection	52.6316	178.793	339.18	152.921
402	dissection	47.619	174.945	330.807	119.065
403	dissection	50	177.612	336.406	142.765
404	dissection	52.6316	175.252	328.939	153.295
405	dissection	45.4545	151.748	285.482	119.803
406	dissection	43.4783	142.975	235.966	149.519
407	dissection	50	178.587	235.305	145.97
408	dissection	50	166.765	328.398	137.835
409	dissection	52.6316	177.005	332.143	150.145
410	dissection	47.619	166.144	227.691	150.452
411	dissection	50	177.094	330.859	140.89
412	dissection	47.619	165.671	331.33	138.788
413	dissection	43.4783	152.676	289.962	119.251
414	dissection	43.4783	151.097	291.879	120.184
415	dissection	37.037	117.818	240.734	133.093
416	dissection	47.619	142.892	336.54	138.646
417	dissection	52.6316	177.282	340.364	150.458
418	dissection	43.4783	153.138	287.104	115.114
419	dissection	47.619	165.072	324.662	128.172
420	dissection	47.619	172.032	327.526	140.579
421	dissection	43.4783	151.918	290.686	113.528
422	dissection	43.4783	152.809	269.194	147.303
423	dissection	50	173.283	314.817	149.813
424	dissection	47.619	164.077	334.875	138.893
425	dissection	50	176.766	335.679	139.096
426	dissection	50	174.69	337.244	147.324
427	dissection	47.619	159.941	335.464	126.789
428	dissection	50	175.921	335.169	138.284
429	dissection	52.6316	177.642	338.824	147.833
430	dissection	50	166.328	335.652	144.831
431	dissection	43.4783	151.687	290.263	108.881
432	dissection	50	163.272	324.863	142.906
433	dissection	50	164.644	331.618	135.94
434	dissection	50	176.528	331.461	141.829
435	dissection	52.6316	174.748	337.57	147.101
436	dissection	50	175.516	330.885	139.364
437	dissection	43.4783	152.205	293.39	115.622
438	dissection	45.4545	145.192	302.903	145.096
439	dissection	52.6316	175.398	334.688	144.213
440	dissection	45.4545	153.869	289.003	116.453
441	dissection	45.4545	149.317	286.457	144.07
442	dissection	50	152.542	329.301	145.863
443	dissection	52.6316	177.409	337.842	138.28
444	dissection	43.4783	152.083	288.606	115.38
445	dissection	43.4783	140.668	250.631	138.926
446	dissection	43.4783	155.425	294.627	115.39
447	dissection	43.4783	152.443	290.505	111.571
448	dissection	35.7143	154.583	290.223	89.4728
449	dissection	43.4783	154.066	292.817	114.168
450	dissection	37.037	154.361	188.5	86.2351
451	dissection	50	178.185	339.208	144.606
452	dissection	47.619	153.278	312.634	138.275
453	dissection	41.6667	155.667	292.612	106.333
454	dissection	47.619	156.516	334.688	143.986
455	dissection	45.4545	154.663	292.184	113.522
456	dissection	43.4783	145.403	322.738	141.384
457	dissection	52.6316	177.959	339.372	142.819
458	dissection	50	179.213	338.387	143.65
459	dissection	50	174.77	327.885	143.616
460	dissection	50	168.866	332.38	142.252
461	dissection	43.4783	154.56	292.98	112.3
462	dissection	41.6667	152.144	290.163	137.884
463	dissection	43.4783	156.009	292.633	113.167
464	dissection	43.4783	144.936	313.429	141.944
465	dissection	43.4783	154.709	294.255	109.378
466	dissection	41.6667	153.886	293.328	95.9158
467	dissection	34.4828	154.072	276.56	68.958
468	dissection	45.4545	162.715	322.788	140.654
469	dissection	52.6316	176.291	334.607	140.593
470	dissection	43.4783	154.129	293.308	109.621
471	dissection	43.4783	155.253	293.986	108.484
472	dissection	41.6667	154.35	289.342	103.624
473	dissection	43.4783	151.097	292.042	109.238
474	dissection	43.4783	154.629	292.286	108.067
475	dissection	35.7143	113.966	230.216	109.997
476	dissection	47.619	162.18	311.497	135.532
477	dissection	43.4783	154.021	288.249	108.318
478	dissection	41.6667	150.961	290.968	108.613
479	dissection	43.4783	155.098	285.891	103.671
480	dissection	43.4783	154.191	290.063	108.529
481	dissection	31.25	100.559	139.684	89.1362
482	dissection	43.4783	165.436	335.249	126.399
483	dissection	47.619	167.504	336.811	137.934
484	dissection	40	152.487	285.521	104.167
485	dissection	37.037	131.967	200.809	112.388
486	dissection	47.619	163.025	318.934	131.963
487	dissection	47.619	176.975	336.109	122.183
488	dissection	47.619	158.791	314.675	135.174
489	dissection	50	174.894	336.919	136.618
490	dissection	47.619	146.465	333.464	136.148
491	dissection	47.619	175.56	338.469	130.408
492	dissection	47.619	177.364	334.207	131.384
493	dissection	45.4545	167.197	339.235	115.801
494	dissection	41.6667	153.39	284.032	108.414
495	dissection	43.4783	154.949	289.462	107.557
496	dissection	41.6667	137.88	263.776	133.47
497	dissection	40	160.732	338.66	93.1074
498	dissection	50	179.244	339.812	129.622
499	dissection	43.4783	154.134	288.884	107.87
500	dissection	35.7143	102.024	234.109	108.251
501	dissection	47.619	179.137	339.592	129.442
502	dissection	45.4545	150.63	336.136	134.813
503	dissection	43.4783	155.489	293.657	107.878
504	dissection	43.4783	142.165	275.217	131.582
505	dissection	50	175.714	336.136	134.213
506	dissection	47.619	175.81	329.249	129.414
507	dissection	43.4783	154.401	290.303	104.839
508	dissection	45.4545	154.777	290.585	130.036
509	dissection	41.6667	154.6	293.042	110.403
510	dissection	41.6667	153.021	289.662	106.019
511	dissection	43.4783	155	293.144	105.895
512	dissection	41.6667	151.364	286.653	105.765
513	dissection	43.4783	152.653	352.551	106.104
514	dissection	34.4828	95.8786	220.532	102.415
515	dissection	50	163.47	397.376	126.099
516	dissection	41.6667	152.221	350.988	105.962
517	dissection	45.4545	154.407	352.314	106.274
518	dissection	41.6667	155.419	356.113	105.97
519	dissection	43.4783	155.876	355.872	106.255
520	dissection	43.4783	155.235	357.998	105.743
521	dissection	38.4615	101.774	273.887	113.495
522	dissection	50	176.024	407.333	133.666
523	dissection	52.6316	176.945	407.214	133.064
524	dissection	52.6316	178.999	410.804	134.11
525	dissection	47.619	151.984	334.048	123.08
526	dissection	47.619	161.276	407.927	133.098
527	dissection	50	175.722	325.014	132.643
528	dissection	50	179.121	411.126	133.568
529	dissection	50	178.907	405.717	134.068
530	dissection	47.619	145.727	406.977	132.731
531	dissection	52.6316	173.749	396.624	132.92
532	dissection	43.4783	151.775	351.901	105.438
533	dissection	41.6667	154.52	352.492	106.091
534	dissection	43.4783	151.935	353.771	104.646
535	dissection	41.6667	154.378	355.118	106.01
536	dissection	33.3333	152.787	239.729	67.3611
537	dissection	50	175.04	407.135	132.429
538	dissection	50	166.091	403.298	131.984
539	dissection	50	179.098	408.563	132.933
540	dissection	45.4545	166.085	407.016	109.184
541	dissection	52.6316	178.026	404.192	133.875
542	dissection	43.4783	155.841	355.66	106.064
543	dissection	47.619	156.364	397.942	133.03
544	dissection	52.6316	175.354	408.006	132.371
545	dissection	45.4545	155.143	359.071	104.131
546	dissection	50	158.479	403.92	133.114
547	dissection	45.4545	152.548	345.324	105.685
548	dissection	38.4615	122.354	267.938	99.2218
549	dissection	47.619	177.875	408.324	133.517
550	dissection	43.4783	153.632	356.659	105.839
551	dissection	47.619	160.161	364.944	132.908
552	dissection	45.4545	155.333	356.901	106.869
553	dissection	47.619	152.072	359.501	133.093
554	dissection	50	177.214	325.948	133.068
555	dissection	50	157.338	403.454	130.319
556	dissection	52.6316	176.335	403.376	133.119
557	dissection	50	179.052	406.898	134.696
558	dissection	52.6316	178.276	401.83	134.179
559	dissection	50	166.177	407.056	134.08
560	dissection	50	171.877	406.898	132.887
561	dissection	50	178.42	403.531	133.99
562	dissection	52.6316	175.781	404.153	133.39
563	dissection	45.4545	150.739	348.422	106.225
564	dissection	37.037	100.817	300.022	110.032
565	dissection	52.6316	178.869	406.582	133.547
566	dissection	45.4545	154.886	354.398	110.133
567	dissection	43.4783	154.049	348.22	105.199
568	dissection	43.4783	151.463	354.308	105.797
569	dissection	34.4828	88.2751	237.705	105.514
570	dissection	47.619	165.065	409.32	132.388
571	dissection	43.4783	154.977	313.101	114.523
572	dissection	43.4783	152.023	353.324	105.34
573	dissection	38.4615	155.483	294.131	84.6804
574	dissection	47.619	164.109	387.679	128.537
575	idle	50	174.494	404.817	126.666
576	dissection	41.6667	151.173	350.87	101.309
577	dissection	41.6667	155.633	354.159	100.345
578	dissection	33.3333	152.315	349.089	62.8341
579	dissection	41.6667	141.561	264.375	118.063
580	dissection	43.4783	148.34	344.813	101.033
581	dissection	40	119.102	262.801	115.428
582	dissection	52.6316	174.726	408.642	131.963
583	dissection	50	176.975	405.521	130.595
584	dissection	50	176.513	405.717	123.602
585	dissection	50	163.923	406.78	130.327
586	dissection	41.6667	153.458	349.147	93.7254
587	dissection	43.4783	153.982	351.105	105.091
588	dissection	40	152.698	351.252	106.048
589	dissection	37.037	123.224	295.394	111.231
590	dissection	43.4783	135.065	401.484	117.943
591	dissection	43.4783	152.299	353.83	103.853
592	dissection	37.037	154.106	254.54	81.5425
593	dissection	43.4783	151.682	352.226	104.633
594	dissection	43.4783	154.321	347.585	106.04
595	dissection	35.7143	150.108	351.517	72.6676
596	dissection	43.4783	132.013	351.017	123.402
597	dissection	50	176.268	407.967	131.512
598	dissection	47.619	174.088	275.036	123.376
599	dissection	43.4783	153.312	352.048	106.233
600	dissection	43.4783	138.673	395.353	130.814
601	dissection	43.4783	152.67	353.086	105.661
602	dissection	37.037	154.789	356.841	75.9755
603	dissection	43.4783	150.452	350.636	105.499
604	dissection	41.6667	138.23	316.432	129.478
605	dissection	43.4783	153.959	355.962	106.422
606	dissection	37.037	152.387	352.226	75.1896
607	dissection	47.619	161.574	404.934	132.271
608	dissection	50	174.559	408.404	129.234
609	dissection	47.619	178.435	394.758	128.447
610	dissection	52.6316	174.632	403.182	132.496
611	dissection	41.6667	150.242	343.936	105.186
612	dissection	37.037	153.857	229.674	83.3261
613	dissection	41.6667	155.54	351.871	95.9751
614	dissection	47.619	165.189	373.657	118.466
615	dissection	50	178.428	403.842	121.857
616	dissection	43.4783	154.766	348.393	106.344
617	dissection	43.4783	151.348	356.174	106.236
618	dissection	45.4545	148.687	364.342	131.174
619	dissection	50	176.372	405.168	132.735
620	dissection	43.4783	151.594	345.04	112.629
621	dissection	50	175.443	384.34	125.71
622	dissection	45.4545	137.392	406.267	117.445
623	dissection	45.4545	160.517	361.796	115.051
624	dissection	41.6667	154.418	354.908	101.197
625	dissection	41.6667	150.301	352.374	102.57
626	dissection	37.037	156.259	357.266	80.9805
627	dissection	41.6667	128.648	332.222	125.834
628	dissection	47.619	160.658	398.622	130.024
629	dissection	43.4783	150.587	354.608	100.371
630	dissection	41.6667	130.197	367.277	127.782
631	dissection	47.619	176.313	405.208	121.673
632	dissection	50	175.128	407.135	131.888
633	dissection	47.619	161.761	374.157	125.285
634	dissection	47.619	160.942	407.729	126.433
635	dissection	45.4545	159.88	325.443	115.501
636	dissection	50	168.683	390.204	130.294
637	dissection	45.4545	159.443	405.403	107.662
638	dissection	41.6667	154.606	354.398	97.904
639	dissection	41.6667	154.977	353.83	89.9969
640	dissection	41.6667	154.248	351.576	102.87
641	dissection	45.4545	159.189	410.844	124.879
642	dissection	45.4545	178.671	404.153	115.155
643	dissection	45.4545	175.318	404.895	102.438
644	dissection	45.4545	170.507	402.911	113.24
645	dissection	40	154.663	354.938	92.7677
646	dissection	40	124.53	266.44	106.603
647	dissection	47.619	173.706	406.78	124.383
648	dissection	50	174.603	396.4	125.589
649	dissection	50	177.936	390.713	128.09
650	dissection	50	178.382	408.483	124.693
651	dissection	50	177.928	408.165	132.782
652	dissection	50	179.106	404.348	133.241
653	dissection	50	177.462	411.005	128.07
654	dissection	50	176.602	400.794	131.706
655	dissection	41.6667	152.47	345.352	104.111
656	dissection	40	108.957	249.483	113.59
657	dissection	41.6667	149.173	350.812	96.2526
658	dissection	43.4783	135.052	357.845	118.4
659	dissection	41.6667	154.044	351.252	104.178
660	dissection	41.6667	149.984	341.723	104.74
661	dissection	41.6667	153.609	350.694	98.377
662	dissection	43.4783	154.726	354.878	102.724
663	dissection	35.7143	108.428	218.909	108.087
664	dissection	50	176.818	403.609	125.774
665	dissection	47.619	168.921	346.923	125.929
666	dissection	45.4545	173.872	403.881	101.816
667	dissection	43.4783	140.999	403.337	118.621
668	dissection	41.6667	123.373	389.95	124.764
669	dissection	47.619	175.12	396.325	126.919
670	dissection	50	178.329	403.298	127.189
671	dissection	47.619	174.327	403.959	130.23
672	dissection	47.619	149.02	389.914	134.038
673	dissection	52.6316	175.575	407.254	132.021
674	dissection	50	177.469	410.522	126.289
675	dissection	50	177.883	399.686	132.908
676	dissection	43.4783	154.458	354.458	106.021
677	dissection	34.4828	93.9521	204.53	104.388
678	dissection	47.619	178.466	388.11	111.482
679	dissection	50	171.357	390.567	125.883
680	dissection	47.619	173.526	274.982	132.765
681	dissection	47.619	146.885	402.331	132.333
682	dissection	45.4545	154.834	357.906	106.212
683	dissection	31.25	129.322	145.56	74.9558
684	dissection	43.4783	152.954	354.878	105.826
685	dissection	45.4545	154.492	353.621	106.66
686	dissection	41.6667	155.639	354.608	106.314
687	dissection	43.4783	153.105	352.078	105.789
688	dissection	43.4783	151.99	352.019	104.217
689	dissection	37.037	128.353	303.166	127.448
690	dissection	43.4783	152.321	345.324	103.563
691	dissection	45.4545	149.834	400.908	130.753
692	dissection	47.619	146.603	398.66	130.566
693	dissection	50	176.908	407.57	133.127
694	dissection	43.4783	152.465	355.691	103.753
695	dissection	40	153.155	354.878	99.5232
696	dissection	40	137.762	263.296	101.464
697	dissection	52.6316	179.19	396.624	134.14
698	dissection	43.4783	154.92	355.721	100.079
699	dissection	43.4783	154.129	353.86	105.377
700	dissection	40	152.932	345.523	102.388
701	dissection	43.4783	151.808	353.771	105.557
702	dissection	41.6667	154.583	352.078	104.769
703	dissection	40	150.285	347.931	103.535
704	dissection	41.6667	149.317	281.421	98.0367
705	dissection	41.6667	153.177	342.504	105.607
706	dissection	43.4783	149.963	356.901	113.194
707	dissection	50	179.366	406.385	128.747
708	dissection	52.6316	178.185	402.988	131.252
709	dissection	41.6667	151.962	325.342	97.8469
710	dissection	47.619	177.853	291.21	120.845
711	dissection	50	164.27	396.175	131.809
712	dissection	52.6316	178.458	399.002	132.555
713	dissection	50	178.261	400.067	132.689
714	dissection	50	177.777	397.414	132.125
715	dissection	50	175.958	378.581	129.71
716	dissection	43.4783	154.441	347.038	106.064
717	dissection	40	153.407	357.693	105.432
718	dissection	43.4783	128.992	344.19	131.876
719	dissection	41.6667	155.35	351.635	105.263
720	dissection	41.6667	150.183	349.642	100.453
721	dissection	34.4828	107.296	286.888	103.41
722	dissection	50	174.247	363.931	127.089
723	dissection	47.619	172.152	402.524	130.383
724	dissection	43.4783	168.378	325.67	109.315
725	dissection	50	179.075	404.66	129.602
726	dissection	40	153.925	354.638	90.8566
727	dissection	43.4783	153.441	352.878	98.1078
728	dissection	41.6667	121.363	334.714	121.535
729	dissection	47.619	152.52	396.549	132.492
730	dissection	43.4783	154.52	352.019	102.473
731	dissection	43.4783	154.555	350.577	102.498
732	dissection	34.4828	115.667	339.675	114.9
733	dissection	47.619	162.306	392.101	126.472
734	dissection	47.619	172.868	408.682	129.69
735	dissection	45.4545	147.531	342.616	112.844
736	dissection	47.619	171.567	406.74	124.007
737	dissection	47.619	173.404	400.679	117.997
738	dissection	45.4545	172.378	403.998	108.073
739	dissection	45.4545	170.134	400.449	108.103
740	dissection	41.6667	160.045	405.521	97.1443
741	dissection	47.619	178.208	402.486	124.953
742	dissection	41.6667	153.497	352.818	101.06
743	dissection	43.4783	163.368	399.229	102.136
744	dissection	47.619	177.342	400.067	126.762
745	dissection	41.6667	151.825	339.812	100.791
746	dissection	43.4783	153.987	354.788	101.454
747	dissection	41.6667	152.304	354.189	105.778
748	dissection	33.3333	87.9254	229.159	104.08
749	dissection	50	173.118	409.76	131.772
750	dissection	43.4783	178.398	398.433	97.6032
751	dissection	43.4783	149.524	355.51	103.153
752	dissection	41.6667	152.448	349.817	103.74
753	dissection	28.5714	78.1266	247.087	96.8527
754	dissection	52.6316	176.781	409.24	133.343
755	dissection	43.4783	154.225	358.579	105.69
756	dissection	43.4783	145.737	325.594	132.668
757	dissection	52.6316	178.724	407.808	133.33
758	dissection	52.6316	178.216	405.678	133.398
759	dissection	47.619	159.82	401.792	123.493
760	dissection	50	164.534	390.386	128.349
761	dissection	50	177.447	407.848	132.45
762	dissection	52.6316	178.633	406.031	133.415
763	dissection	52.6316	177.966	407.016	133.398
764	dissection	52.6316	178.064	405.482	134.102
765	dissection	50	175.582	408.762	133.628
766	dissection	43.4783	149.947	352.078	105.77
767	dissection	41.6667	152.943	346.465	102.523
768	dissection	43.4783	149.508	336.055	104.816
769	dissection	43.4783	154.236	354.099	103.189
770	dissection	43.4783	151.048	350.167	105.81
771	dissection	43.4783	148.245	342.84	127.747
772	dissection	43.4783	154.857	354.249	106.271
773	dissection	45.4545	154.543	357.632	105.303
774	dissection	43.4783	126.935	374.057	127.382
775	dissection	50	179.007	405.521	133.734
776	dissection	43.4783	155.299	359.347	106.557
777	dissection	43.4783	136.52	363.458	121.669
778	dissection	47.619	176.841	358.243	129.219
779	dissection	50	166.012	410.04	131.842
780	dissection	52.6316	177.83	407.887	133.47
781	dissection	50	171.28	398.888	132.899
782	dissection	50	162.639	379.232	132.346
783	dissection	50	161.736	373.957	132.287
784	dissection	45.4545	161.103	345.551	104.175
785	dissection	47.619	166.791	395.726	126.823
786	dissection	50	172.662	403.26	132.191
787	dissection	43.4783	153.965	352.314	105.236
788	dissection	43.4783	153.121	381.231	105.039
789	dissection	50	177.387	391.004	125.293
790	dissection	50	177.68	390.204	129.23
791	dissection	41.6667	155.581	347.354	104.085
792	dissection	41.6667	153.536	355.721	104.401
793	dissection	43.4783	153.953	356.901	106.282
794	dissection	43.4783	132.067	344.077	128.223
795	dissection	50	177.237	394.647	119.299
796	dissection	41.6667	153.97	353.83	101.27
797	dissection	43.4783	155.207	354.548	105.549
798	dissection	43.4783	150.102	351.96	101.895
799	dissection	38.4615	114.308	266.932	106.12
800	dissection	50	177.921	402.216	133.402
801	dissection	52.6316	176.357	395.055	130.97
802	dissection	47.619	163.19	397.451	124.508
803	dissection	47.619	173.247	398.244	121.892
804	dissection	43.4783	153.054	356.144	105.703
805	dissection	40	120.519	275.832	117.274
806	dissection	50	175.362	396.362	128.794
807	dissection	50	173.814	401.177	119.289
808	dissection	47.619	174.457	398.017	126.472
809	dissection	40	155.385	354.129	88.1416
810	dissection	45.4545	172.57	406.228	114.286
811	dissection	45.4545	166.164	408.762	104.245
812	dissection	43.4783	154.134	352.907	105.068
813	dissection	43.4783	148.329	296.942	107.039
814	dissection	50	169.105	406.898	132.4
815	dissection	50	178.382	407.056	134.377
816	dissection	50	174.537	403.998	129.995
817	dissection	41.6667	153.054	352.433	104.139
818	dissection	33.3333	93.0517	208.475	103.446
819	dissection	50	170.646	396.362	132.929
820	dissection	50	174.37	399.419	133.555
821	dissection	43.4783	153.245	345.951	105.997
822	dissection	47.619	150.36	358.641	130.708
823	dissection	50	177.981	396.549	132.685
824	dissection	52.6316	175.714	407.887	134.055
825	dissection	50	176.93	404.037	133.085
826	dissection	50	162.987	397.602	131.483
827	dissection	41.6667	154.333	354.998	102.46
828	dissection	37.037	149.184	204.65	89.4422
829	dissection	45.4545	153.161	351.194	105.978
830	dissection	45.4545	159.092	381.404	133.279
831	dissection	43.4783	152.837	355.058	105.749
832	dissection	43.4783	153.852	355.66	105.994
833	dissection	38.4615	115.565	294.42	121.493
834	dissection	43.4783	152.155	353.92	106.099
835	dissection	43.4783	155.224	355.149	107.101
836	dissection	41.6667	154.663	356.689	91.8514
837	dissection	43.4783	154.789	353.771	103.341
838	dissection	43.4783	154.817	347.297	105.96
839	dissection	35.7143	153.677	356.234	67.9834
840	dissection	41.6667	144.377	406.346	128.778
841	dissection	47.619	160.204	402.602	116.654
842	dissection	47.619	169.652	407.491	132.092
843	dissection	45.4545	152.371	353.771	105.308
844	dissection	43.4783	149.952	349.963	103.537
845	dissection	31.25	100.213	179.328	100.328
846	dissection	50	177.657	407.214	133.939
847	dissection	50	159.388	406.701	133.598
848	dissection	45.4545	152.709	355.389	105.334
849	dissection	41.6667	136.112	404.582	133.11
850	dissection	43.4783	155.54	357.023	106.319
851	dissection	43.4783	154.202	353.413	106.021
852	dissection	41.6667	153.767	355.359	105.952
853	dissection	45.4545	154.914	355.419	105.583
854	dissection	45.4545	154.874	357.236	106.233
855	dissection	43.4783	156.323	354.488	106.142
856	dissection	43.4783	151.495	352.759	105.562
857	dissection	38.4615	117.179	281.233	117.511
858	dissection	47.619	177.169	408.245	132.899
859	dissection	50	177.77	413.395	134.446
860	dissection	47.619	150.118	362.296	123.264
861	dissection	45.4545	155.161	356.083	106.008
862	dissection	45.4545	155.8	355.209	106.498
863	idle	45.4545	155.012	355.209	106.573
864	dissection	45.4545	155.276	355.48	106.371
865	dissection	43.4783	155.986	352.759	96.3565
866	dissection	52.6316	178.011	404.348	132.283
867	dissection	52.6316	178.984	400.947	132.125
868	dissection	50	168.068	408.443	132.803
869	dissection	50	172.039	404.543	132.916
870	dissection	50	177.447	406.346	133.267
871	dissection	47.619	177.184	401.484	126.042
872	dissection	41.6667	152.249	341.084	109.971
873	dissection	50	177.808	371.704	131.892
874	dissection	50	165.724	399.8	133.098
875	dissection	50	175.545	401.753	132.542
876	dissection	50	177.537	406.228	132.95
877	dissection	50	175.692	402.1	133.263
878	dissection	50	168.764	405.443	132.534
879	dissection	47.619	178.831	410.723	133.73
880	dissection	50	171.238	407.254	128.644
881	dissection	47.619	145.858	407.649	124.86
882	dissection	47.619	136.872	398.168	131.975
883	dissection	50	175.906	402.486	133.275
884	dissection	43.4783	151.364	352.937	103.663
885	dissection	34.4828	152.976	342.672	65.2333
886	dissection	41.6667	149.572	350.929	101.769
887	dissection	43.4783	152.111	352.759	101.197
888	dissection	38.4615	116.619	306.512	118.943
889	dissection	43.4783	152.321	355.932	101.505
890	dissection	45.4545	150.188	365.262	127.797
891	dissection	43.4783	152.87	352.907	101.478
892	dissection	45.4545	144.422	386.536	122.626
893	dissection	43.4783	154.418	354.368	106.137
894	dissection	45.4545	136.52	388.685	130.412
895	dissection	43.4783	152.492	355.028	106.204
896	dissection	34.4828	151.348	358.396	64.7059
897	dissection	43.4783	154.532	354.548	105.332
898	dissection	41.6667	151.485	351.488	101.248
899	dissection	45.4545	158.025	373.425	129.594
900	dissection	50	178.36	410.04	126.334
901	dissection	50	178.125	406.149	126.985
902	dissection	50	171.82	405.874	133.005
903	dissection	47.619	175.972	376.306	111.057
904	dissection	43.4783	153.306	354.398	106.233
905	dissection	35.7143	99.4877	291.818	108.576
906	dissection	50	177.981	406.504	126.781
907	dissection	50	177.192	405.599	132.45
908	dissection	50	171.14	410.241	131.859
909	dissection	52.6316	176.706	391.918	133.373
910	dissection	43.4783	155.006	356.174	106.546
911	dissection	45.4545	136.511	398.244	131.784
912	dissection	50	165.13	402.486	132.891
913	dissection	47.619	162.281	402.988	125.229
914	dissection	50	165.645	401.522	133.47
915	dissection	52.6316	177.649	399.762	130.306
916	dissection	50	178.079	405.482	133.572
917	dissection	50	176.142	404.543	132.4
918	dissection	50	178.724	402.061	134.153
919	dissection	52.6316	174.124	402.756	133.093
920	dissection	45.4545	154.749	358.61	106.484
921	dissection	38.4615	117.016	282.559	115.565
922	dissection	50	176.565	407.927	133.811
923	dissection	52.6316	178.549	402.834	134.299
924	dissection	50	175.575	408.523	134.025
925	dissection	47.619	163.247	403.027	132.547
926	dissection	52.6316	179.022	411.408	133.918
927	dissection	41.6667	153.548	350.314	106.217
928	dissection	41.6667	153.525	352.996	106.341
929	dissection	45.4545	153.902	358.12	106.584
930	dissection	38.4615	154.146	355.811	106.56
931	dissection	41.6667	154.049	353.502	106.417
932	dissection	41.6667	154.242	353.98	118.216
933	dissection	52.6316	177.597	402.331	133.377
934	dissection	52.6316	179.068	408.086	133.504
935	dissection	52.6316	179.313	401.446	133.709
936	dissection	50	178.125	408.762	133.875
937	dissection	41.6667	154.481	355.239	106.282
938	dissection	41.6667	135.052	290.605	119.458
939	dissection	50	169.824	404.231	134.398
940	dissection	45.4545	153.071	354.938	106.249
941	dissection	43.4783	152.343	351.842	106.091
942	dissection	41.6667	151.99	351.96	99.0507
943	dissection	50	179.152	403.454	133.275
944	dissection	52.6316	169.501	408.483	133.956
945	dissection	45.4545	154.851	355.54	107.164
946	dissection	45.4545	154.157	357.51	106.503
947	dissection	41.6667	156.265	357.023	107.121
948	dissection	45.4545	154.966	356.841	106.549
949	dissection	43.4783	155.506	353.413	105.337
950	dissection	43.4783	152.337	356.113	104.677
951	dissection	30.303	126.789	141.513	72.1824
952	dissection	47.619	173.922	393.462	122.888
953	dissection	43.4783	153.773	349.205	102.363
954	dissection	40	122.554	246.564	114.53
955	dissection	47.619	175.479	407.967	123.493
956	dissection	50	177.409	403.881	133.526
957	dissection	50	176.855	404.348	129.73
958	dissection	43.4783	155.075	355.269	106.446
959	dissection	43.4783	154.783	354.908	105.414
960	dissection	38.4615	154.754	352.729	89.8754
961	dissection	40	153.716	257.572	94.0891
962	dissection	41.6667	151.108	350.08	97.0499
963	dissection	43.4783	141.028	372.331	129.434
964	dissection	50	177.477	402.718	133.195
965	dissection	43.4783	154.231	351.989	104.58
966	dissection	45.4545	154.208	331.88	126.624
967	dissection	50	178.999	406.937	128.223
968	dissection	50	177.913	405.953	133.606
969	dissection	43.4783	146.25	323.435	115.098
970	dissection	52.6316	176.076	408.404	125.323
971	dissection	43.4783	155.569	332.934	112.529
972	dissection	50	174.806	396.549	130.44
973	dissection	43.4783	153.57	346.236	104.435
974	dissection	43.4783	150.793	354.458	104.633
975	dissection	37.037	135.335	215.004	96.8415
976	dissection	47.619	168.25	378.308	126.27
977	dissection	47.619	163.834	371.309	128.628
978	dissection	50	177.139	407.61	130.578
979	dissection	40	154.943	356.083	90.7583
980	dissection	50	177.012	400.373	131.322
981	dissection	50	169.789	403.221	130.562
982	dissection	41.6667	152.715	354.099	105.178
983	dissection	43.4783	154.021	353.502	104.991
984	dissection	45.4545	164.341	384.411	132.992
985	dissection	50	171.792	407.491	133.064
986	dissection	52.6316	175.773	403.687	133.798
987	dissection	50	170.327	390.204	132.71
988	dissection	50	170.189	406.582	134.209
989	dissection	52.6316	179.605	407.016	134.14
990	dissection	50	174.574	406.149	132.702
991	dissection	50	179.774	407.848	133.199
992	dissection	47.619	171.015	406.78	133.598
993	dissection	50	176.113	392.064	133.288
994	dissection	47.619	171.042	401.907	132.74
995	dissection	50	177.342	395.167	133.182
996	dissection	52.6316	178.049	406.307	133.862
997	dissection	50	175.597	406.74	133.445
998	dissection	52.6316	177.943	408.245	132.992
999	dissection	52.6316	171.56	408.682	133.013
1000	dissection	50	157.349	408.921	132.853
1001	dissection	52.6316	177.808	404.817	133.555
1002	dissection	50	177.86	409.121	133.679
1003	dissection	52.6316	178.405	408.483	133.76
1004	dissection	50	179.014	402.795	134.008
1005	dissection	50	180.214	392.983	133.026
1006	dissection	43.4783	152.448	353.413	105.12
1007	dissection	43.4783	159.485	364.437	130.262
1008	dissection	43.4783	153.548	357.144	106.85
1009	dissection	45.4545	154.983	352.344	106.357
1010	dissection	45.4545	155.957	359.933	106.293
1011	dissection	45.4545	155.31	353.592	106.965
1012	dissection	41.6667	155.986	356.416	103.982
1013	dissection	43.4783	152.692	353.621	102.079
1014	dissection	28.5714	150.593	186.347	56.1216
1015	dissection	45.4545	162.848	364.976	129.35
1016	dissection	45.4545	171.063	265.765	110.055
1017	dissection	50	176.639	411.368	133.114
1018	dissection	41.6667	151.946	340.806	102.315
1019	dissection	43.4783	151.239	352.137	105.751
1020	dissection	43.4783	148.919	351.135	104.383
1021	dissection	45.4545	140.437	407.254	132.021
1022	dissection	50	173.404	406.425	125.563
1023	dissection	47.619	174.639	402.293	122.03
1024	dissection	41.6667	151.698	354.428	104.474
1025	dissection	45.4545	137.482	404.582	120.859
1026	dissection	45.4545	166.236	407.927	128.031
1027	dissection	50	167.598	409.001	130.092
1028	dissection	47.619	156.475	405.403	125.691
1029	dissection	47.619	178.102	397.075	123.405
1030	dissection	47.619	159.279	392.505	129.386
1031	dissection	43.4783	152.415	354.818	106.228
1032	dissection	37.037	150.474	292.531	84.474
1033	dissection	50	179.03	406.346	133.602
1034	dissection	47.619	163.763	383.322	122.867
1035	dissection	52.6316	178.405	405.051	132.836
1036	dissection	47.619	173.944	385.187	113.679
1037	dissection	41.6667	156.09	355.721	106.314
1038	dissection	45.4545	154.299	403.998	127.054
1039	dissection	50	173.139	405.756	133.224
1040	dissection	47.619	161.394	391.223	130.319
1041	dissection	50	178.223	401.984	127.324
1042	dissection	45.4545	177.409	403.881	107.895
1043	dissection	52.6316	177.484	405.717	131.938
1044	dissection	50	177.402	402.911	127.116
1045	dissection	47.619	178.846	401.369	127.409
1046	dissection	50	171.68	399.61	131.755
1047	dissection	50	169.556	403.26	132.866
1048	dissection	45.4545	153.976	359.04	105.663
1049	dissection	41.6667	153.183	352.848	106.048
1050	dissection	41.6667	127.626	287.34	116.7
1051	dissection	52.6316	178.481	408.006	133.203
1052	dissection	52.6316	174.85	406.661	132.672
1053	dissection	52.6316	178.923	409.24	133.462
1054	dissection	52.6316	176.818	405.443	133.343
1055	dissection	52.6316	175.347	406.622	131.826
1056	dissection	52.6316	176.952	410.442	133.402
1057	dissection	50	162.917	398.206	131.925
1058	dissection	37.037	154.657	357.784	70.9876
1059	dissection	41.6667	154.168	346.208	105.512
1060	dissection	40	124.771	282.749	129.923
1061	dissection	50	179.052	404.582	133.001
1062	dissection	50	178.208	405.953	132.984
1063	dissection	43.4783	154.202	353.98	106.492
1064	dissection	41.6667	152.448	354.338	106.357
1065	dissection	37.037	112.099	296.313	118.587
1066	dissection	41.6667	154.055	355.329	106.086
1067	dissection	45.4545	155.258	355.058	106.406
1068	dissection	41.6667	154.566	354.159	106.655
1069	dissection	41.6667	155.54	355.63	106.826
1070	dissection	45.4545	154.714	355.149	104.419
1071	dissection	43.4783	154.452	352.996	105.869
1072	dissection	38.4615	139.027	209.558	100.595
1073	dissection	50	178.732	400.947	128.683
1074	dissection	50	176.684	402.679	133.738
1075	dissection	50	178.869	405.756	132.937
1076	dissection	45.4545	163.923	351.812	104.931
1077	dissection	40	153.385	352.255	89.8388
1078	dissection	38.4615	150.701	273.298	86.1607
1079	dissection	50	171.912	402.834	132.807
1080	dissection	52.6316	177.657	403.959	132.984
1081	idle	52.6316	178.915	408.762	130.246
1082	dissection	50	158.449	404.192	132.798
1083	dissection	37.037	129.338	292.429	94.0174
1084	idle	50	178.846	415.154	133.901
1085	dissection	50	180.953	413.191	133.254
1086	dissection	50	179.366	410.281	130.599
1087	idle	43.4783	141.184	413.762	122.508
1088	idle	41.6667	154.891	353.92	99.7148
1089	dissection	43.4783	153.25	351.488	106.059
1090	idle	38.4615	149.428	351.842	82.0675
1091	dissection	47.619	160.584	386.536	126.353
1092	dissection	47.619	170.161	395.614	122.048
1093	dissection	43.4783	151.397	352.789	102.393
1094	dissection	43.4783	147.225	393.019	107.255
1095	dissection	43.4783	154.163	358.12	105.687
1096	dissection	43.4783	138.111	391.735	128.012
1097	dissection	43.4783	153.57	353.95	105.34
1098	dissection	41.6667	123.678	335.867	118.866
1099	dissection	47.619	175.245	410.361	123.996
1100	dissection	41.6667	150.091	349.904	101.321
1101	dissection	41.6667	126.82	367.245	119.526
1102	dissection	47.619	174.981	410	125.732
1103	dissection	50	176.424	408.165	132.333
1104	dissection	50	177.665	386.429	132.744
1105	dissection	50	167.584	407.174	129.032
1106	dissection	45.4545	122.906	406.622	129.638
1107	dissection	52.6316	174.748	397.263	133.301
1108	dissection	52.6316	177.86	406.307	130.656
1109	dissection	50	172.18	372.364	123.627
1110	dissection	50	175.259	381.786	126.129
1111	dissection	40	141.594	280.012	113.378
1112	dissection	41.6667	153.66	337.217	102.46
1113	dissection	41.6667	128.66	373.458	118.53
1114	dissection	41.6667	156.521	392.652	109.942
1115	dissection	43.4783	162.08	374.391	115.387
1116	dissection	41.6667	153.638	351.076	98.9409
1117	dissection	40	152.205	350.021	101.451
1118	dissection	45.4545	150.815	397.64	115.491
1119	dissection	40	148.729	348.046	97.517
1120	dissection	43.4783	151.803	347.844	104.784
1121	dissection	35.7143	113.713	238.489	91.8414
1122	dissection	41.6667	145.519	334.234	116.784
1123	dissection	45.4545	166.019	393.277	116.015
1124	dissection	47.619	174.32	375.665	128.066
1125	dissection	45.4545	173.9	320.274	111.157
1126	dissection	45.4545	164.89	399.915	119.82
1127	dissection	45.4545	166.991	399.419	116.389
1128	dissection	45.4545	156.773	399.267	120.112
1129	dissection	43.4783	151.124	344.021	103.064
1130	dissection	37.037	130.505	384.094	115.948
1131	dissection	41.6667	150.863	350.782	101.907
1132	dissection	41.6667	150.441	352.759	97.7739
1133	dissection	41.6667	153.587	352.759	99.6035
1134	dissection	40	123.358	338.196	110
1135	dissection	47.619	171.757	392.321	122.322
1136	dissection	41.6667	154.623	354.009	100.764
1137	dissection	41.6667	153.835	350.958	104.949
1138	dissection	40	149.604	351.753	101.609
1139	dissection	34.4828	117.156	238.326	86.6645
1140	dissection	47.619	178.36	395.204	111.83
1141	dissection	45.4545	156.826	396.775	118.947
1142	dissection	47.619	161.736	369.672	122.283
1143	dissection	50	173.182	401.023	124.294
1144	dissection	40	150	328.913	92.0611
1145	dissection	50	174.581	405.56	128.356
1146	dissection	41.6667	154.27	353.115	101.368
1147	dissection	43.4783	153.576	379.988	105.268
1148	dissection	45.4545	150.323	349.525	121.289
1149	dissection	50	175.435	381.127	122.052
1150	dissection	45.4545	177.702	301.857	120.453
1151	dissection	43.4783	150.485	349.06	100.201
1152	dissection	41.6667	150.404	359.532	100.542
1153	dissection	43.4783	152.177	355.842	104.695
1154	dissection	41.6667	148.193	354.069	102.35
1155	dissection	41.6667	117.065	362.453	115.244
1156	dissection	50	175.215	400.067	132.438
1157	dissection	50	173.175	397	127.739
1158	dissection	41.6667	154.589	306.243	100.929
1159	dissection	45.4545	171.877	403.648	110.934
1160	dissection	41.6667	153.756	355.389	102.897
1161	dissection	33.3333	88.6464	265.429	104.059
1162	dissection	47.619	175.619	403.92	121.722
1163	dissection	47.619	170.244	406.267	121.683
1164	dissection	41.6667	150.891	351.429	98.3632
1165	dissection	50	168.304	401.869	128.184
1166	dissection	50	176.12	407.451	129.911
1167	dissection	45.4545	176.96	401.215	116.683
1168	dissection	47.619	177.184	408.722	124.007
1169	dissection	47.619	162.52	393.757	119.851
1170	dissection	43.4783	153.345	349.002	104.448
1171	dissection	38.4615	142.552	295.686	90.4705
1172	dissection	43.4783	174.523	332.117	113.753
1173	dissection	45.4545	168.378	405.992	110.139
1174	dissection	47.619	162.614	365.135	121.814
1175	dissection	43.4783	155.494	380.677	105.252
1176	dissection	47.619	167.698	288.884	123.759
1177	dissection	41.6667	152.144	349.934	100.716
1178	dissection	45.4545	152.526	337.543	121.237
1179	dissection	45.4545	174.901	390.458	112.258
1180	dissection	47.619	168.629	391.15	121.493
1181	dissection	41.6667	149.02	351.399	103.637
1182	dissection	40	154.248	354.428	100.385
1183	dissection	38.4615	126.659	288.685	107.028
1184	dissection	47.619	171.982	346.35	128.739
1185	dissection	45.4545	173.333	401.599	108.852
1186	dissection	47.619	178.398	397.564	115.727
1187	dissection	43.4783	150.798	348.48	98.6245
1188	dissection	41.6667	148.345	351.517	97.7967
1189	dissection	43.4783	153.649	352.729	101.707
1190	dissection	43.4783	153.066	355.329	99.4241
1191	dissection	37.037	139.764	241.802	84.718
1192	dissection	43.4783	143.897	401.446	117.042
1193	dissection	41.6667	149.498	351.458	96.9759
1194	dissection	43.4783	154.027	354.578	98.99
1195	dissection	43.4783	154.146	358.304	99.6224
1196	dissection	32.2581	153.66	352.937	59.0963
1197	dissection	47.619	166.705	402.216	125.57
1198	dissection	43.4783	153.441	350.958	102.966
1199	dissection	41.6667	152.587	355.751	95.1089
1200	dissection	43.4783	146.352	361.921	115.225
1201	dissection	33.3333	105.242	221.78	86.7416
1202	dissection	45.4545	150.048	345.125	129.266
1203	dissection	50	171.07	388.326	128.478
1204	dissection	50	171.14	383.392	130.125
1205	dissection	43.4783	154.236	356.204	106.077
1206	dissection	35.7143	155.373	200.062	79.8748
1207	dissection	45.4545	154.794	355.51	106.546
1208	dissection	40	155.115	356.386	106.744
1209	dissection	43.4783	132.125	347.642	120.464
1210	dissection	43.4783	153.233	355.389	106.465
1211	dissection	43.4783	154.447	357.053	106.051
1212	dissection	41.6667	152.382	352.848	105.965
1213	dissection	41.6667	153.39	354.698	106.048
1214	dissection	47.619	166.164	404.114	134.437
1215	dissection	45.4545	154.52	353.95	106.88
1216	dissection	41.6667	152.753	352.078	106.655
1217	dissection	45.4545	155.471	353.205	107.175
1218	dissection	30.303	76.6727	218.476	95.4053
1219	dissection	52.6316	176.335	406.543	132.925
1220	dissection	50	167.9	406.937	133.381
1221	dissection	52.6316	179.052	405.012	133.611
1222	dissection	50	164.579	410.281	134.008
1223	dissection	52.6316	175.575	403.143	132.866
1224	dissection	50	174.865	410.643	133.182
1225	dissection	52.6316	176.513	406.307	130.428
1226	dissection	50	178.079	406.031	130.452
1227	dissection	50	172.52	398.547	132.229
1228	dissection	50	177.507	404.699	132.054
1229	dissection	50	177.642	404.895	133.068
1230	dissection	43.4783	151.195	347.124	105.759
1231	dissection	41.6667	155.241	353.532	106.287
1232	dissection	33.3333	107.03	182.456	95.3229
1233	dissection	50	171.771	404.27	132.723
1234	dissection	50	164.67	411.206	134.441
1235	dissection	43.4783	154.248	357.601	106.576
1236	dissection	43.4783	155.132	356.81	106.603
1237	dissection	40	135.462	239.305	103.871
1238	dissection	50	179.351	403.492	133.419
1239	dissection	43.4783	155.442	355.329	106.671
1240	dissection	41.6667	154.983	355.149	105.885
1241	dissection	45.4545	135.353	347.469	133.424
1242	dissection	50	159.273	399.419	132.845
1243	dissection	41.6667	155.54	357.998	106.433
1244	dissection	41.6667	155.27	355.811	106.94
1245	dissection	41.6667	155.87	355.118	106.823
1246	dissection	45.4545	154.949	356.598	106.029
1247	dissection	45.4545	155.276	356.113	106.301
1248	dissection	45.4545	155.512	356.386	106.056
1249	dissection	45.4545	154.857	353.294	106.479
1250	dissection	43.4783	155.109	355.028	106.769
1251	dissection	45.4545	155.126	354.908	106.395
1252	dissection	45.4545	153.886	351.871	105.877
1253	dissection	43.4783	152.149	339.043	105.607
1254	dissection	38.4615	121.634	290.887	127.603
1255	dissection	45.4545	153.795	353.98	106.864
1256	dissection	43.4783	125.274	294.399	125.695
1257	dissection	50	171.294	407.491	129.911
1258	dissection	38.4615	119.251	264.125	106.638
1259	dissection	50	172.244	400.717	133.009
1260	dissection	45.4545	138.774	390.604	132.208
1261	dissection	45.4545	166.805	395.838	105.052
1262	dissection	45.4545	170.292	401.792	117.084
1263	dissection	45.4545	157.161	359.286	123.591
1264	dissection	45.4545	156.259	398.964	119.841
1265	dissection	41.6667	138.175	337.869	117.53
1266	dissection	45.4545	134.515	371.112	133.411
1267	dissection	43.4783	151.446	343.739	104.915
1268	dissection	41.6667	126.171	344.898	117.613
1269	dissection	50	176.12	400.717	132.84
1270	dissection	43.4783	152.865	354.458	105.735
1271	dissection	43.4783	153.722	355.781	105.207
1272	dissection	41.6667	154.27	352.996	102.333
1273	dissection	43.4783	150.07	346.837	105.949
1274	dissection	43.4783	153.846	351.37	98.1767
1275	dissection	37.037	151.912	349.292	75.7929
1276	dissection	37.037	104.3	298.867	109.349
1277	dissection	43.4783	127.382	401.984	122.58
1278	dissection	50	162.337	391.187	129.79
1279	dissection	47.619	162.262	399.915	127.969
1280	dissection	43.4783	153.289	353.472	103.943
1281	dissection	40	151.168	346.981	101.219
1282	dissection	40	152.603	354.099	102.844
1283	dissection	45.4545	157.332	346.895	131.871
1284	dissection	50	173.025	406.385	132.883
1285	dissection	50	168.744	404.387	131.211
1286	dissection	50	177.695	407.491	132.45
1287	dissection	43.4783	154.897	357.662	106.831
1288	dissection	37.037	153.34	214.203	90.0239
1289	dissection	45.4545	133.241	354.159	127.227
1290	dissection	50	172.307	402.602	130.31
1291	dissection	50	176.736	405.56	133.005
1292	dissection	50	178.299	409.56	133.819
1293	dissection	43.4783	153.643	356.992	105.711
1294	dissection	43.4783	125.555	293.925	127.235
1295	dissection	43.4783	152.31	350.9	106.319
1296	dissection	41.6667	154.259	355.449	105.797
1297	dissection	43.4783	153.615	352.403	105.424
1298	dissection	41.6667	154.1	352.551	97.5601
1299	dissection	41.6667	153.773	353.026	106.166
1300	dissection	40	154.004	354.129	96.5962
1301	dissection	29.4118	72.3355	195.767	91.9682
1302	dissection	50	162.715	393.462	133.913
1303	dissection	43.4783	152.676	350.343	105.927
1304	dissection	40	152.481	350.314	87.4105
1305	dissection	43.4783	153.474	352.492	104.892
1306	dissection	41.6667	151.55	349.759	103.039
1307	dissection	38.4615	145.137	261.213	95.5118
1308	dissection	45.4545	145.54	388.613	131.109
1309	dissection	50	168.683	387	130.31
1310	dissection	50	174.857	399.305	124.976
1311	dissection	50	178.064	397.376	129.262
1312	dissection	47.619	165.059	401.254	121.293
1313	dissection	50	162.299	409.041	131.084
1314	dissection	50	170.078	401.869	129.518
1315	dissection	50	176.039	404.309	132.442
1316	dissection	50	177.589	401.984	132.421
1317	dissection	50	176.781	402.602	132.133
1318	dissection	50	176.15	399.915	132.647
1319	dissection	52.6316	178.117	402.95	133.36
1320	dissection	50	177.499	408.046	133.026
1321	dissection	43.4783	153.84	356.689	105.469
1322	dissection	43.4783	116.807	364.595	124.209
1323	dissection	45.4545	153.301	352.759	105.719
1324	dissection	40	108.179	313.781	113.87
1325	dissection	52.6316	176.379	403.764	133.798
1326	dissection	50	175.208	383.918	130.371
1327	dissection	52.6316	177.838	404.582	131.536
1328	dissection	50	170.327	408.046	133.182
1329	dissection	50	178.095	407.531	133.785
1330	dissection	50	157.574	407.095	133.483
1331	dissection	50	178.846	407.095	134.325
1332	dissection	45.4545	154.356	355.088	106.365
1333	dissection	41.6667	153.908	354.908	98.0413
1334	dissection	43.4783	153.06	354.069	105.903
1335	dissection	45.4545	153.666	353.413	106.067
1336	dissection	33.3333	155.017	356.932	62.5661
1337	dissection	47.619	152.31	407.174	132.471
1338	dissection	43.4783	153.942	355.66	106.099
1339	dissection	40	153.846	353.741	106.39
1340	dissection	45.4545	155.063	352.789	105.989
1341	dissection	43.4783	153.75	353.264	106.905
1342	dissection	41.6667	153.43	353.324	106.384
1343	dissection	43.4783	153.525	353.771	106.225
1344	dissection	45.4545	153.97	352.374	105.946
1345	dissection	45.4545	154.464	356.386	106.282
1346	dissection	41.6667	153.801	358.794	105.874
1347	dissection	41.6667	154.168	353.711	106.303
1348	dissection	35.7143	102.255	223.732	109.529
1349	dissection	41.6667	153.373	353.056	101.275
1350	dissection	41.6667	123.551	309.909	124.727
1351	dissection	43.4783	155.552	356.083	95.4401
1352	dissection	43.4783	153.306	354.189	94.0596
1353	dissection	38.4615	150.863	306.176	81.6012
1354	dissection	41.6667	154.078	354.488	95.0227
1355	dissection	41.6667	153.908	354.818	100.139
1356	dissection	38.4615	110.676	296.208	115.371
1357	dissection	47.619	159.82	400.794	131.917
1358	dissection	43.4783	151.457	350.812	103.079
1359	dissection	43.4783	153.581	354.219	106.115
1360	dissection	43.4783	154.066	355.028	101.697
1361	dissection	43.4783	135.191	332.749	132.35
1362	dissection	52.6316	172.875	401.599	132.971
1363	dissection	43.4783	155.178	355.51	102.498
1364	dissection	43.4783	154.549	355.419	106.619
1365	dissection	43.4783	155.829	354.578	106.606
1366	dissection	43.4783	154.891	355.781	106.392
1367	dissection	45.4545	155.748	358.151	107.26
1368	dissection	37.037	108.372	290.887	115.839
1369	dissection	45.4545	154.509	355.329	106.441
1370	dissection	45.4545	154.6	357.388	106.295
1371	dissection	45.4545	155.063	355.932	105.746
1372	dissection	31.25	121.984	146.362	75.7765
1373	dissection	52.6316	174.066	404.621	133.263
1374	dissection	52.6316	173.641	396.175	132.467
1375	dissection	52.6316	174.508	406.149	132.895
1376	dissection	43.4783	154.299	356.416	99.1655
1377	dissection	47.619	166.137	369.054	132.782
1378	dissection	50	177.544	390.786	132.874
1379	dissection	52.6316	177.274	402.138	133.734
1380	dissection	43.4783	153.716	353.413	106.525
1381	dissection	45.4545	153.34	352.226	106.66
1382	dissection	45.4545	153.463	354.908	105.898
1383	dissection	45.4545	153.239	351.871	105.789
1384	dissection	41.6667	153.756	354.578	105.853
1385	dissection	41.6667	154.31	355.088	106.579
1386	dissection	45.4545	155.172	354.398	106.419
1387	dissection	43.4783	153.536	354.488	106.19
1388	dissection	43.4783	154.061	354.608	106.444
1389	dissection	43.4783	153.756	353.92	105.989
1390	dissection	45.4545	154.509	353.592	106.355
1391	dissection	45.4545	154.197	354.009	106.619
1392	dissection	43.4783	151.321	355.028	106.204
1393	dissection	43.4783	153.716	354.548	105.839
1394	dissection	40	115.051	286.418	122.404
1395	dissection	52.6316	176.446	399.153	132.379
1396	dissection	52.6316	175.106	403.998	132.212
1397	dissection	50	177.267	401.1	133.203
1398	dissection	43.4783	153.306	357.205	106.508
1399	dissection	37.037	154.577	246	89.4041
1400	dissection	50	178.542	410.321	132.121
1401	dissection	43.4783	155.029	354.279	106.317
1402	dissection	41.6667	154.197	357.297	106.584
1403	dissection	41.6667	154.293	354.698	107
1404	dissection	41.6667	154.367	356.144	106.027
1405	dissection	43.4783	155.247	355.449	115.466
1406	dissection	52.6316	181.336	411.448	133.279
1407	dissection	52.6316	180.268	415.195	134.36
1408	dissection	52.6316	181.226	413.558	134.175
1409	dissection	50	166.758	413.558	133.978
1410	dissection	52.6316	181.148	414.949	133.969
1411	dissection	52.6316	181.219	409.68	134.558
1412	dissection	43.4783	155.109	354.818	106.322
1413	dissection	31.25	110.776	166.375	77.75
1414	dissection	50	160.241	368.827	129.135
1415	dissection	52.6316	179.397	411.287	133.165
1416	dissection	52.6316	172.47	413.966	134.213
1417	dissection	50	172.648	406.74	134.012
1418	dissection	50	179.389	404.973	133.178
1419	dissection	52.6316	171.996	410.804	130.452
1420	dissection	50	171.771	411.489	134.038
1421	dissection	43.4783	153.312	351.429	109.193
1422	dissection	45.4545	154.191	355.57	106.75
1423	dissection	43.4783	154.39	355.329	106.614
1424	dissection	45.4545	154.35	353.83	105.903
1425	dissection	34.4828	153.284	228.772	72.5759
1426	dissection	47.619	159.954	405.913	133.589
1427	dissection	43.4783	153.256	352.551	106.002
1428	dissection	43.4783	153.435	354.488	106.005
1429	dissection	40	124.338	300.258	127.731
1430	dissection	50	179.374	415.36	134.472
1431	dissection	52.6316	181.015	411.61	134.601
1432	dissection	50	170.044	412.298	133.203
1433	dissection	50	166.48	418.886	134.926
1434	dissection	47.619	155.356	412.947	122.108
1435	dissection	52.6316	180.968	410.965	134.77
1436	dissection	43.4783	154.146	353.443	105.898
1437	dissection	47.619	163.994	367.245	132.296
1438	dissection	47.619	166.997	409.96	134.554
1439	dissection	52.6316	181.258	410.763	134.209
1440	dissection	43.4783	154.56	352.078	106.142
1441	dissection	40	143.749	302.467	118.543
1442	dissection	43.4783	153.205	352.344	106.239
1443	dissection	50	164.283	402.216	133.777
1444	dissection	43.4783	152.57	357.693	105.927
1445	dissection	45.4545	155.086	355.239	106.541
1446	dissection	45.4545	154.412	356.265	106.495
1447	dissection	41.6667	156.172	353.086	95.5183
1448	dissection	50	174.814	411.852	134.424
1449	dissection	50	180.214	408.762	133.619
1450	dissection	43.4783	151.935	350.08	106.104
1451	dissection	43.4783	136.529	378.923	131.466
1452	dissection	52.6316	182.29	412.906	134.325
1453	dissection	45.4545	154.384	354.308	106.747
1454	dissection	43.4783	154.583	355.721	106.834
1455	dissection	45.4545	154.612	355.118	106.614
1456	dissection	45.4545	154.464	357.449	106.565
1457	dissection	43.4783	154.989	356.083	106.319
1458	dissection	45.4545	154.418	353.294	106.761
1459	dissection	41.6667	152.631	355.6	106.652
1460	dissection	41.6667	154.038	355.058	106.161
1461	dissection	41.6667	154.783	356.507	106.573
1462	dissection	45.4545	155.189	356.083	107.047
1463	dissection	45.4545	155.552	355.389	106.338
1464	dissection	45.4545	155.54	355.902	106.249
1465	dissection	45.4545	155.65	355.57	105.909
1466	dissection	45.4545	154.044	352.818	106.818
1467	dissection	45.4545	154.191	354.668	106.609
1468	dissection	45.4545	154.219	357.845	106.104
1469	dissection	45.4545	155.951	355.902	106.633
1470	dissection	45.4545	154.39	355.389	105.711
1471	dissection	45.4545	155.46	353.92	106.163
1472	dissection	45.4545	154.481	355.962	106.649
1473	dissection	45.4545	154.72	355.149	106.981
1474	dissection	45.4545	154.117	357.388	105.93
1475	dissection	30.303	94.1482	181.352	82.4401
1476	dissection	52.6316	179.458	412.055	134.562
1477	dissection	52.6316	179.851	404.895	133.394
1478	dissection	50	178.542	392.505	133.849
1479	dissection	50	168.588	415.73	133.169
1480	dissection	52.6316	181.587	411.893	134.244
1481	dissection	43.4783	155.281	354.308	102.183
1482	dissection	38.4615	127.123	221.032	107.546
1483	dissection	50	182.472	410.723	134.162
1484	dissection	52.6316	179.812	412.055	134.623
1485	dissection	50	181.705	414.58	133.555
1486	dissection	52.6316	180.758	414.211	133.589
1487	dissection	41.6667	154.492	355.028	106.201
1488	dissection	33.3333	145.429	172.783	78.0278
1489	dissection	45.4545	155.322	342.448	125.477
1490	dissection	52.6316	181.14	398.206	133.734
1491	dissection	50	173.541	412.136	135.052
1492	dissection	52.6316	182.623	408.046	134.213
1493	dissection	50	166.738	412.419	134.705
1494	dissection	52.6316	171.694	411.005	133.73
1495	dissection	50	170.182	409.041	133.76
1496	dissection	50	180.898	407.808	133.743
1497	dissection	52.6316	180.555	413.232	134.166
1498	dissection	50	159.838	414.949	134.683
1499	dissection	52.6316	182.242	415.113	134.592
1500	dissection	50	181.501	411.771	135.134
1501	dissection	52.6316	180.431	408.682	134.429
1502	dissection	50	181.902	411.045	135.91
1503	dissection	52.6316	179.612	406.622	134.8
1504	dissection	50	174.726	414.703	134.839
1505	dissection	43.4783	155.529	358.029	106.419
1506	dissection	35.7143	93.7421	257.921	109.681
1507	dissection	52.6316	180.369	393.831	133.649
1508	dissection	52.6316	179.951	409.16	133.022
1509	dissection	43.4783	153.536	353.115	106.016
1510	dissection	47.619	138.765	404.465	133.615
1511	dissection	50	181.603	407.808	133.918
1512	dissection	50	176.032	412.785	133.106
1513	dissection	50	179.374	408.841	132.626
1514	dissection	45.4545	152.753	352.996	106.536
1515	dissection	45.4545	146.219	326.024	130.412
1516	dissection	43.4783	152.205	353.86	106.53
1517	dissection	47.619	160.88	366.507	131.574
1518	dissection	52.6316	177.409	406.543	134.038
1519	dissection	50	179.297	378.958	128.192
1520	dissection	47.619	180.555	398.584	134.338
1521	dissection	52.6316	182.29	410.121	134.115
1522	dissection	47.619	140.574	367.76	133.543
1523	dissection	52.6316	176.394	401.869	134.377
1524	dissection	52.6316	179.251	404.037	133.939
1525	dissection	52.6316	179.635	409.28	134.282
1526	dissection	41.6667	122.084	295.665	121.111
1527	dissection	41.6667	154.977	356.537	106.161
1528	dissection	45.4545	155.35	357.327	106.573
1529	dissection	45.4545	155.882	351.164	106.628
1530	dissection	45.4545	154.874	352.759	106.837
1531	dissection	45.4545	154.743	355.51	106.365
1532	dissection	45.4545	155.046	352.167	106.043
1533	dissection	45.4545	154.663	355.872	106.63
1534	dissection	43.4783	151.31	354.398	106.309
1535	dissection	40	137.415	348.133	130.509
1536	dissection	52.6316	180.844	413.313	134.433
1537	dissection	50	181.305	412.866	134.631
1538	dissection	50	181.54	412.298	135.161
1539	dissection	52.6316	182.878	411.61	134.588
1540	dissection	52.6316	179.183	414.416	134.36
1541	dissection	50	177.199	404.114	134.437
1542	dissection	50	174.574	397.338	132.446
1543	dissection	43.4783	144.606	293.554	117.847
1544	dissection	52.6316	180.292	414.007	134.675
1545	dissection	45.4545	156.288	356.78	106.317
1546	dissection	35.7143	154.909	354.608	66.8053
1547	dissection	45.4545	147.911	397.338	131.909
1548	dissection	52.6316	172.357	413.191	134.39
1549	dissection	52.6316	181.14	412.622	134.791
1550	dissection	52.6316	180.517	413.395	134.601
1551	dissection	52.6316	174.139	411.126	134.222
1552	dissection	52.6316	180.323	405.168	135.043
1553	dissection	41.6667	156.154	356.416	106.185
1554	dissection	45.4545	153.823	356.659	106.962
1555	dissection	45.4545	153.469	356.477	106.193
1556	dissection	41.6667	155.092	354.638	90.4705
1557	dissection	50	165.085	397.301	133.102
1558	dissection	50	166.639	404.076	133.513
1559	dissection	45.4545	154.185	354.039	105.813
1560	dissection	33.3333	86.5733	242.165	106.796
1561	dissection	52.6316	181.078	412.825	133.64
1562	dissection	52.6316	181.132	407.174	134.364
1563	dissection	50	167.658	388.577	133.879
1564	dissection	52.6316	181.776	411.731	134.338
1565	dissection	50	173.98	376.779	130.929
1566	dissection	50	181.399	398.357	134.329
1567	dissection	52.6316	181.407	409.88	134.269
1568	dissection	50	170.924	414.293	135.239
1569	dissection	52.6316	181.242	413.476	134.17
1570	dissection	50	161.022	411.408	133.085
1571	dissection	43.4783	147.817	351.93	104.907
1572	dissection	45.4545	149.615	321.132	115.593
1573	dissection	52.6316	181.015	413.313	135.152
1574	dissection	50	172.032	411.126	134.115
1575	dissection	52.6316	167.044	409.8	134.666
1576	dissection	50	169.508	411.408	134.291
1577	dissection	50	180.284	414.826	134.068
1578	dissection	52.6316	178.132	406.74	134.558
1579	dissection	47.619	179.843	411.408	134.025
1580	dissection	52.6316	179.137	411.691	133.798
1581	dissection	50	173.541	408.006	134.605
1582	dissection	52.6316	181.266	400.64	134.61
1583	dissection	43.4783	152.843	351.665	105.855
1584	dissection	45.4545	153.189	351.047	106.19
1585	dissection	43.4783	154.316	353.026	105.759
1586	idle	43.4783	153.75	350.372	106.206
1587	idle	45.4545	153.643	352.818	106.804
1588	dissection	45.4545	153.177	355.329	105.818
1589	idle	45.4545	154.072	354.728	106.682
1590	idle	43.4783	152.056	353.472	105.701
1591	idle	45.4545	153.099	350.841	105.781
1592	idle	43.4783	153.228	355.359	106.035
1593	idle	45.4545	154.464	351.635	106.4
1594	idle	41.6667	155.281	354.848	106.902
1595	idle	45.4545	153.049	351.488	106.861
1596	dissection	43.4783	152.227	351.812	105.85
1597	dissection	43.4783	153.677	352.789	106.514
1598	dissection	45.4545	152.67	351.783	105.639
1599	dissection	45.4545	154.168	351.517	106.185
1600	dissection	41.6667	154.327	355.058	106.576
1601	dissection	43.4783	154.208	352.344	107.017
1602	dissection	45.4545	152.848	355.962	106.088
1603	dissection	43.4783	153.965	351.694	106.266
1604	dissection	41.6667	153.953	352.019	106.601
1605	dissection	41.6667	153.654	351.282	105.807
1606	dissection	45.4545	153.829	354.189	106.134
1607	dissection	41.6667	154.151	350.812	105.56
1608	dissection	41.6667	152.122	352.551	105.504
1609	dissection	41.6667	154.754	351.96	106.029
1610	dissection	45.4545	153.329	352.789	106.411
1611	dissection	43.4783	152.815	350.812	106.102
1612	dissection	41.6667	153.948	356.477	106.128
1613	dissection	43.4783	152.987	351.341	105.978
1614	dissection	41.6667	153.306	351.37	106.276
1615	dissection	45.4545	152.415	351.194	106.557
1616	dissection	45.4545	153.133	355.088	106.306
1617	dissection	43.4783	152.138	356.204	105.562
1618	dissection	41.6667	153.368	354.159	106.368
1619	dissection	43.4783	154.64	352.551	106.311
1620	dissection	43.4783	151.578	350.548	105.039
1621	dissection	41.6667	152.166	353.026	105.783
1622	dissection	43.4783	152.887	352.344	105.954
1623	dissection	45.4545	153.593	352.433	106.387
1624	dissection	43.4783	153.542	351.665	105.773
1625	dissection	41.6667	153.261	355.179	106.295
1626	dissection	43.4783	152.999	353.264	106.185
1627	dissection	43.4783	153.818	353.145	105.944
1628	dissection	43.4783	152.971	352.937	105.938
1629	dissection	43.4783	153.604	355.932	105.984
1630	dissection	40	114.246	293.78	119.858
1631	dissection	52.6316	180.455	408.961	134.463
1632	dissection	43.4783	154.055	354.039	106.137
1633	dissection	43.4783	136.939	395.279	133.182
1634	dissection	52.6316	180.036	410.281	133.284
1635	dissection	52.6316	176.684	413.476	131.967
1636	dissection	52.6316	180.106	407.451	133.896
1637	dissection	43.4783	153.795	353.502	106.476
1638	dissection	43.4783	154.344	352.167	106.317
1639	dissection	45.4545	155.396	352.492	106.263
1640	dissection	43.4783	154.361	354.938	106.427
1641	dissection	35.7143	106.36	296.313	114.243
1642	dissection	52.6316	178.185	414.13	133.343
1643	dissection	50	174.45	405.796	133.692
1644	dissection	50	181.847	409.76	134.36
1645	dissection	52.6316	180.299	404.621	133.436
1646	dissection	52.6316	180.261	399.002	133.871
1647	dissection	52.6316	169.426	403.725	134.982
1648	dissection	45.4545	154.817	355.872	106.214
1649	dissection	41.6667	153.351	349.963	106.301
1650	dissection	37.037	124.169	296.082	129.079
1651	dissection	52.6316	166.785	413.354	133.479
1652	dissection	50	166.441	404.037	133.449
1653	dissection	50	178.549	410.723	133.645
1654	dissection	45.4545	154.794	354.129	106.739
1655	dissection	35.7143	109.466	224.944	95.414
1656	dissection	52.6316	181.509	409.76	134.752
1657	dissection	50	178.17	404.153	133.777
1658	dissection	52.6316	177.544	416.473	133.662
1659	dissection	50	171.891	412.866	133.081
1660	dissection	50	177.065	410.482	132.849
1661	dissection	52.6316	181.595	416.019	135.436
1662	dissection	50	181.603	412.095	134.649
1663	dissection	52.6316	181.95	410.804	134.813
1664	dissection	52.6316	175.987	409.84	134.51
1665	dissection	47.619	182.671	410.602	134.196
1666	dissection	52.6316	180.439	415.113	134.209
1667	dissection	52.6316	181.367	413.599	133.679
1668	dissection	50	180.509	412.5	134.45
1669	dissection	52.6316	181.422	407.333	133.509
1670	dissection	52.6316	182.037	409.6	133.875
1671	dissection	52.6316	163.114	406.189	134.433
1672	dissection	52.6316	180.338	406.977	134.675
1673	dissection	50	181.273	417.136	135.567
1674	dissection	52.6316	175.296	412.217	134.222
1675	dissection	52.6316	180.106	414.13	134.515
1676	dissection	52.6316	182.583	411.489	135.1
1677	dissection	45.4545	153.497	351.105	105.882
1678	dissection	43.4783	144.721	284.61	108.062
1679	dissection	47.619	166.474	386.643	134.188
1680	dissection	43.4783	154.926	357.632	106.032
1681	dissection	41.6667	153.166	349.263	99.6958
1682	dissection	43.4783	141.781	274.155	114.28
1683	dissection	50	181.579	399.115	134.519
1684	dissection	50	170.549	399.002	134.969
1685	dissection	52.6316	174.755	411.327	133.288
1686	dissection	50	180.268	410.04	133.441
1687	dissection	52.6316	172.719	406.819	133.402
1688	dissection	45.4545	155.437	358.181	106.657
1689	dissection	41.6667	156.172	356.932	106.924
1690	dissection	41.6667	155.54	355.449	106.598
1691	dissection	41.6667	155.847	354.548	106.26
1692	dissection	41.6667	154.321	355.239	106.344
1693	dissection	41.6667	155.806	355.329	106.311
1694	dissection	45.4545	154.066	356.083	106.379
1695	dissection	41.6667	155.063	354.878	106.736
1696	dissection	41.6667	155.483	357.784	106.818
1697	dissection	43.4783	154.726	354.698	106.083
1698	dissection	45.4545	154.606	355.449	106.706
1699	dissection	45.4545	154.652	354.009	106.376
1700	dissection	35.7143	154.737	218.26	85.682
1701	dissection	50	160.259	361.298	134.14
1702	dissection	50	180.719	409.001	133.415
1703	dissection	52.6316	180.992	410.884	134.119
1704	dissection	41.6667	153.525	353.205	106.021
1705	dissection	43.4783	143.18	396.624	134.42
1706	dissection	50	171.94	414.17	133.585
1707	idle	50	160.462	413.803	134.623
1708	idle	43.4783	154.526	354.848	107.293
1709	dissection	43.4783	155.035	356.265	106.287
1710	idle	43.4783	132.321	268.676	122.194
1711	idle	52.6316	182.567	409.121	134.291
1712	dissection	50	177.147	394.832	133.572
1713	idle	52.6316	180.307	414.908	134.39
1714	idle	52.6316	182.195	415.237	134.778
1715	idle	52.6316	177.477	412.744	134.02
1716	idle	50	168.263	411.408	134.459
1717	idle	50	155.23	406.78	133.479
1718	idle	50	174.457	408.205	133.828
1719	idle	52.6316	176.076	415.566	133.683
1720	idle	45.4545	152.443	352.078	119.916
1721	idle	52.6316	178.9	410.763	134.757
1722	idle	52.6316	177.732	414.048	134.299
1723	idle	50	182.559	416.68	135.156
1724	idle	50	180.641	409.92	135.187
1725	idle	52.6316	181.477	396.025	134.515
1726	idle	50	181.839	415.072	134.17
1727	idle	52.6316	180.797	416.349	134.662
1728	idle	52.6316	177.274	409.64	132.744
1729	idle	52.6316	179.843	410.321	134.261
1730	idle	50	180.284	413.273	134.261
1731	idle	52.6316	169.337	410.04	133.743
1732	idle	52.6316	181.313	404.621	134.545
1733	idle	50	182.734	412.947	134.226
1734	idle	50	179.712	399.991	134.472
1735	idle	47.619	181.965	410.884	133.347
1736	idle	52.6316	180.953	412.663	134.239
1737	idle	45.4545	154.418	357.327	106.839
1738	idle	45.4545	154.783	355.902	107.194
1739	idle	45.4545	153.312	353.532	106.223
1740	idle	43.4783	153.525	351.076	106.755
1741	idle	40	119.008	280.48	128.687
1742	idle	50	176.528	394.424	133.819
1743	idle	52.6316	176.202	398.888	133.013
1744	idle	52.6316	179.351	413.313	133.99
1745	idle	52.6316	181.942	414.048	134.64
1746	idle	52.6316	180.346	412.988	135.047
1747	idle	52.6316	181.399	412.176	132.538
1748	idle	52.6316	180.106	411.731	134.106
1749	idle	52.6316	170.542	410.241	133.926
1750	idle	52.6316	175.965	408.443	133.657
1751	idle	43.4783	155.057	354.608	106.935
1752	idle	50	172.159	393.647	134.308
1753	idle	50	177.469	413.558	133.896
1754	idle	52.6316	180.377	411.045	134.774
1755	idle	43.4783	151.605	353.086	106.468
1756	idle	45.4545	153.587	352.522	105.213
1757	idle	41.6667	150.29	334.554	104.217
1758	idle	41.6667	146.674	333.278	105.738
1759	idle	41.6667	152.876	351.488	106.647
1760	idle	43.4783	152.293	355.872	105.613
1761	idle	43.4783	153.373	353.532	106.368
1762	idle	43.4783	152.056	353.711	105.893
1763	idle	43.4783	154.469	352.848	105.895
1764	idle	43.4783	152.271	350.577	105.546
1765	idle	43.4783	153.886	351.252	105.687
1766	idle	41.6667	152.265	354.249	106.134
1767	idle	41.6667	154.049	354.398	106.625
1768	idle	41.6667	153.733	355.088	106.471
1769	idle	41.6667	154.208	355.811	106.249
1770	idle	47.619	154.214	350.988	122.784
1771	idle	50	168.324	404.777	133.598
1772	idle	52.6316	177.981	398.622	133.777
1773	idle	50	172.89	407.333	133.802
1774	idle	41.6667	155.253	357.662	106.845
1775	idle	41.6667	121.303	307.118	119.465
1776	idle	52.6316	178.329	410.201	134.153
1777	idle	52.6316	175.81	405.521	132.408
1778	idle	50	177.815	399.077	133.043
1779	idle	50	174.661	403.57	133.385
1780	idle	50	163.133	408.483	134.072
1781	idle	47.619	179.443	407.689	134.411
1782	idle	52.6316	172.279	392.983	134.299
1783	idle	50	157.397	406.267	133.368
1784	idle	52.6316	178.42	409.84	134.235
1785	idle	50	177.921	410.081	132.576
1786	idle	52.6316	177.267	407.57	133.67
1787	idle	50	177.838	406.504	133.926
1788	idle	52.6316	177.432	407.887	133.781
1789	dissection	50	165.783	407.293	132.916
1790	idle	52.6316	177.68	397.64	133.322
1791	dissection	50	164.199	407.174	133.99
1792	idle	50	160.492	392.431	133.373
1793	idle	41.6667	155.581	356.901	106.214
1794	idle	45.4545	161.955	392.028	134.072
1795	idle	50	178.216	401.984	134.046
1796	idle	43.4783	155.523	356.962	100.222
1797	idle	50	174.654	394.461	133.203
1798	idle	50	170.681	403.376	133.001
1799	idle	52.6316	177.559	403.57	132.908
1800	idle	50	154.469	401.33	132.639
1801	idle	52.6316	178.367	393.647	133.534
1802	idle	47.619	157.527	395.13	133.462
1803	idle	41.6667	154.038	356.265	106.338
1804	idle	45.4545	154.572	353.89	106.625
1805	idle	43.4783	155.442	353.443	106.231
1806	idle	41.6667	155.086	354.308	106.517
1807	idle	45.4545	155.714	353.741	106.766
1808	idle	45.4545	155.5	355.118	106.85
1809	idle	41.6667	154.486	356.174	107.387
1810	idle	45.4545	153.705	355.902	106.666
1811	idle	45.4545	155.471	359.347	106.563
1812	idle	41.6667	125.368	327.016	122.265
1813	idle	50	159.552	398.13	133.888
1814	idle	43.4783	155.35	356.325	106.747
1815	idle	45.4545	155.322	356.023	106.59
1816	idle	41.6667	155.391	356.568	94.3961
1817	idle	41.6667	141.275	365.23	133.704
1818	idle	52.6316	176.93	405.639	133.824
1819	idle	50	162.306	401.062	133.555
1820	idle	52.6316	174.901	402.718	134.098
1821	idle	50	179.389	404.543	134.175
1822	idle	43.4783	152.487	354.249	106.263
1823	idle	45.4545	152.742	353.86	106.387
1824	idle	47.619	153.857	351.547	117.474
1825	idle	52.6316	178.11	408.802	133.224
1826	idle	52.6316	176.729	400.182	132.912
1827	idle	43.4783	153.295	351.989	105.882
1828	idle	41.6667	125.597	378.377	132.459
1829	idle	47.619	178.808	407.768	133.521
1830	idle	50	176.87	404.738	133.398
1831	idle	47.619	179.52	404.973	133.623
1832	idle	43.4783	153.027	354.009	106.333
1833	idle	43.4783	147.138	355.932	128.77
1834	idle	45.4545	155.052	353.95	106.565
1835	idle	47.619	159.82	368.374	133.005
1836	idle	50	178.527	406.149	133.449
1837	idle	52.6316	172.116	409.081	132.756
1838	idle	50	171.196	409.36	132.714
1839	idle	52.6316	178.694	407.056	133.509
1840	idle	50	177.327	407.768	133.721
1841	idle	52.6316	178.862	406.858	133.875
1842	idle	45.4545	154.248	356.871	114.352
1843	idle	43.4783	153.48	352.048	106.306
1844	idle	43.4783	151.912	353.741	105.709
1845	idle	40	119.83	307.839	121.482
1846	idle	52.6316	176.766	408.245	133.798
1847	idle	45.4545	155.714	356.628	106.636
1848	idle	45.4545	153.925	355.932	106.845
1849	idle	45.4545	155.258	355.239	106.962
1850	idle	34.4828	118.893	226.572	97.6965
1851	idle	50	178.11	406.543	133.922
1852	idle	43.4783	154.015	357.236	106.571
1853	idle	41.6667	142.46	359.903	133.339
1854	idle	52.6316	175.223	406.582	133.837
1855	idle	50	165.052	407.214	133.093
1856	idle	50	166.151	407.768	133.969
1857	idle	50	179.558	406.11	133.411
1858	idle	52.6316	179.221	407.293	133.764
1859	idle	50	176.848	408.722	133.623
1860	idle	50	169.624	411.005	133.051
1861	idle	50	178.663	403.182	133.687
1862	idle	43.4783	152.199	355.6	105.781
1863	idle	41.6667	153.812	354.428	106.75
1864	idle	33.3333	115.453	301.597	117.867
1865	idle	47.619	179.198	405.168	133.973
1866	idle	50	172.074	406.661	132.179
1867	idle	50	167.337	378.718	131.125
1868	idle	50	166.533	402.563	133.969
1869	idle	50	176.253	403.764	133.679
1870	idle	50	164.386	409.2	134.115
1871	idle	52.6316	178.155	406.858	133.687
1872	idle	50	177.409	405.482	132.992
1873	idle	50	169.009	406.898	133.755
1874	idle	50	176.841	402.988	134.213
1875	idle	52.6316	176.595	406.11	133.615
1876	idle	43.4783	154.095	352.581	106.053
1877	idle	41.6667	153.773	353.651	106.69
1878	idle	41.6667	153.767	354.069	106.628
1879	idle	41.6667	153.458	352.64	106.174
1880	idle	41.6667	152.909	354.338	105.976
1881	idle	41.6667	152.664	347.873	105.965
1882	idle	41.6667	153.379	352.878	106.182
1883	idle	41.6667	152.254	354.279	105.738
1884	idle	45.4545	154.566	352.314	106.053
1885	idle	45.4545	152.865	351.017	105.805
1886	idle	45.4545	153.25	351.635	106.419
1887	idle	45.4545	153.874	353.83	106.217
1888	idle	45.4545	152.448	353.353	106.196
1889	idle	41.6667	152.77	351.93	106.666
1890	idle	45.4545	153.121	353.264	106.255
1891	idle	45.4545	153.711	355.299	105.919
1892	idle	45.4545	153.891	352.818	106.035
1893	idle	41.6667	155	352.907	105.741
1894	idle	41.6667	153.908	351.576	106.198
1895	idle	41.6667	155.276	352.196	106.15
1896	idle	43.4783	153.34	353.592	106.287
1897	idle	34.4828	153.784	354.908	64.4732
1898	idle	41.6667	155	356.174	106.826
1899	idle	43.4783	133.14	337.163	131.442
1900	idle	50	178.079	403.881	134.14
1901	idle	52.6316	178.11	405.913	133.246
1902	idle	52.6316	176.076	405.443	134.218
1903	idle	50	158.509	408.364	133.224
1904	idle	52.6316	179.658	406.819	133.005
1905	idle	45.4545	154.044	353.741	106.024
1906	idle	45.4545	155.155	356.386	106.924
1907	idle	45.4545	155.419	356.932	106.217
1908	idle	45.4545	153.993	354.788	106.625
1909	idle	45.4545	154.56	355.269	106.525
1910	idle	45.4545	156.236	359.163	106.717
1911	idle	45.4545	155.483	354.548	106.856
1912	idle	45.4545	156.178	356.023	106.349
1913	idle	45.4545	155.489	354.189	106.541
1914	idle	41.6667	155.604	357.084	106.845
1915	idle	45.4545	155.322	354.279	106.761
1916	idle	43.4783	154.909	355.209	105.842
1917	idle	38.4615	154.657	357.084	78.9085
1918	idle	45.4545	155.212	355.419	106.946
1919	idle	43.4783	155.615	355.842	106.438
1920	idle	45.4545	153.553	352.789	106.086
1921	idle	41.6667	156.16	357.236	106.271
1922	idle	41.6667	155.46	354.428	105.839
1923	idle	41.6667	154.242	352.996	106.274
1924	idle	41.6667	155.121	358.856	106.72
1925	idle	50	166.467	396.812	133.632
1926	idle	52.6316	181.603	403.298	135.074
1927	idle	50	181.509	417.676	134.059
1928	idle	50	179.228	412.622	134.549
1929	idle	52.6316	182.266	413.313	134.08
1930	idle	52.6316	176.409	406.898	133.534
1931	idle	50	179.728	410.402	133.199
1932	idle	50	180.844	409.56	130.766
1933	idle	52.6316	181.965	412.055	134.575
1934	idle	50	172.166	412.825	134.205
1935	idle	52.6316	182.337	404.777	134.774
1936	idle	50	182.147	411.247	133.866
1937	idle	52.6316	180.633	410.643	134.705
1938	idle	50	181.469	412.298	134.549
1939	idle	50	166.052	410.121	134.008
1940	idle	45.4545	155.806	356.355	106.793
1941	idle	43.4783	146.798	289.522	114
1942	idle	52.6316	179.558	411.327	133.666
1943	idle	52.6316	181.603	412.906	133.815
1944	idle	50	181.918	414.416	135.475
1945	idle	45.4545	154.543	354.908	106.373
1946	idle	45.4545	153.936	359.378	106.487
1947	idle	41.6667	154.543	257.303	95.6992
1948	idle	45.4545	154.96	356.265	106.63
1949	idle	37.037	113.188	287.932	120.626
1950	idle	52.6316	179.428	407.412	133.521
1951	idle	41.6667	153.385	353.234	106.546
1952	idle	43.4783	153.351	356.295	105.831
1953	idle	43.4783	152.781	349.176	105.626
1954	idle	43.4783	153.25	353.562	106.392
1955	idle	43.4783	154.01	353.413	105.986
1956	idle	45.4545	152.62	352.64	106.319
1957	idle	41.6667	153.632	352.907	106.051
1958	idle	43.4783	152.882	352.403	105.536
1959	idle	45.4545	153.722	353.771	106.077
1960	idle	37.037	155.115	355.811	73.9762
1961	idle	41.6667	153.48	351.076	106.239
1962	idle	37.037	96.4296	276.505	110.913
1963	idle	43.4783	152.509	351.665	105.805
1964	idle	41.6667	129.322	278.211	120.146
1965	idle	52.6316	180.052	405.247	133.411
1966	idle	45.4545	153.683	352.7	106.595
1967	idle	43.4783	132.062	388.649	130.375
1968	idle	52.6316	180.052	415.113	133.483
1969	idle	50	175.354	410.321	133.781
1970	idle	52.6316	180.781	416.432	134.744
1971	idle	50	178.816	409.56	133.169
1972	idle	50	168.758	408.563	134.136
1973	idle	50	181.501	414.334	134.373
1974	idle	50	180.052	410.321	133.802
1975	idle	50	156.691	406.464	134.192
1976	idle	52.6316	180.703	407.254	134.969
1977	idle	50	173.254	416.639	134.718
1978	idle	50	181.887	412.46	134.554
1979	idle	45.4545	154.35	354.788	105.97
1980	idle	35.7143	155.258	354.938	68.2878
1981	idle	45.4545	137.145	411.771	134.201
1982	idle	50	180.922	414.334	134.978
1983	idle	50	180.268	399.077	134.683
1984	idle	50	181.532	416.019	134.128
1985	idle	50	180.937	412.906	135.034
1986	idle	52.6316	180.47	409.16	134.098
1987	idle	50	175.987	412.825	134.347
1988	idle	52.6316	182.092	406.307	135.104
1989	idle	50	180.812	413.273	135.436
1990	idle	52.6316	180.961	412.46	133.326
1991	idle	50	179.605	416.019	133.819
1992	idle	41.6667	154.095	355.209	105.976
1993	idle	50	176.098	413.151	133.986
1994	idle	52.6316	181.203	414.785	133.815
1995	idle	50	177.936	412.744	135.113
1996	idle	50	178.473	413.313	134.739
1997	idle	52.6316	179.412	413.151	134.038
1998	idle	52.6316	176.818	408.762	133.939
1999	idle	45.4545	153.066	354.129	106.158
[truncated: 11,342 more rows]

## Sheet: Figure 5 
Case	Frame	Annotation	Prediction	Idle	Marking	Injection	Dissection
1	1	idle	idle	2.74206	-2.06638	-0.587468	-0.00942753
1	2	idle	idle	2.73854	-2.25536	-0.281676	-0.167047
1	3	idle	idle	2.64261	-2.04718	-0.327755	-0.173534
1	4	idle	idle	2.70717	-2.19965	-0.562257	0.132051
1	5	idle	idle	2.73373	-2.21143	-0.54639	0.0580611
1	6	idle	idle	2.65446	-1.9572	-0.524697	-0.0904911
1	7	idle	idle	2.72271	-1.766	-0.42322	-0.335023
1	8	idle	idle	2.65486	-2.4577	-0.338662	0.226905
1	9	idle	idle	2.70681	-1.68902	-0.500105	-0.30481
1	10	idle	idle	2.55559	-2.34048	0.330207	-0.47407
1	11	idle	idle	2.70975	-2.21154	-0.275569	-0.188762
1	12	idle	idle	2.70447	-2.17446	-0.210372	-0.275315
1	13	idle	idle	2.71557	-2.10853	-0.316026	-0.244746
1	14	idle	idle	2.71564	-2.09566	-0.261186	-0.302979
1	15	idle	idle	2.49291	-1.70918	0.118491	-0.789106
1	16	idle	idle	2.51784	-1.41126	-0.331493	-0.672293
1	17	idle	idle	2.18891	-1.45778	0.845207	-1.40601
1	18	idle	idle	2.50967	-1.1757	-0.368723	-0.844988
1	19	idle	idle	2.68467	-1.80038	-0.199839	-0.59067
1	20	idle	idle	2.72394	-1.87485	-0.407325	-0.364845
1	21	idle	idle	2.45338	-2.50437	-0.190918	0.260496
1	22	idle	idle	2.75488	-1.95561	-0.486114	-0.239558
1	23	idle	idle	2.73524	-1.89052	-0.441704	-0.336368
1	24	idle	idle	2.72954	-1.83561	-0.417254	-0.395563
1	25	idle	idle	2.68198	-1.75555	-0.207631	-0.615113
1	26	idle	idle	2.7421	-1.75385	-0.605008	-0.308729
1	27	idle	idle	2.76716	-1.90325	-0.614879	-0.185421
1	28	idle	idle	2.757	-1.7641	-0.786168	-0.144512
1	29	idle	idle	2.77206	-1.85069	-0.685589	-0.166594
1	30	idle	idle	2.78003	-1.88166	-0.81532	-0.0299834
1	31	idle	idle	2.76677	-1.82859	-0.702591	-0.16825
1	32	idle	idle	2.77325	-1.84897	-0.741839	-0.118441
1	33	idle	idle	2.79257	-2.00277	-0.738989	-0.00999324
1	34	idle	idle	2.76897	-1.79713	-0.796029	-0.120203
1	35	idle	idle	2.76901	-1.79745	-0.811482	-0.106279
1	36	idle	idle	2.78425	-1.87632	-0.843616	-0.0161387
1	37	idle	idle	2.78492	-1.9065	-0.867848	0.0262369
1	38	idle	idle	2.77424	-1.81214	-0.952093	0.033378
1	39	idle	idle	2.79006	-1.92243	-0.882898	0.055352
1	40	idle	idle	2.75895	-1.76447	-0.868821	-0.0753838
1	41	idle	idle	2.79064	-1.9566	-0.80519	0.0127802
1	42	idle	idle	2.8023	-2.04228	-0.892034	0.159472
1	43	idle	idle	2.79867	-1.98216	-0.872313	0.092016
1	44	idle	idle	2.79047	-1.92263	-0.875011	0.0470952
1	45	idle	idle	2.79379	-1.99996	-1.06009	0.281377
1	46	idle	idle	2.66971	-1.39787	-0.895529	-0.301298
1	47	idle	idle	2.67914	-1.49141	-0.810823	-0.303566
1	48	idle	idle	2.66418	-1.37905	-0.756189	-0.43621
1	49	idle	idle	2.73115	-1.63253	-0.898475	-0.142878
1	50	idle	idle	2.75377	-1.69654	-0.804011	-0.183183
1	51	idle	idle	2.7388	-1.66193	-0.675498	-0.319618
1	52	idle	idle	2.66142	-1.33776	-0.739006	-0.483927
1	53	idle	idle	2.73078	-1.56053	-0.842355	-0.252826
1	54	idle	idle	2.46108	-0.642028	-1.07399	-0.632906
1	55	idle	idle	2.65637	-1.21748	-1.01033	-0.341051
1	56	idle	idle	2.68525	-1.35012	-1.04565	-0.214002
1	57	idle	idle	2.71134	-1.52059	-0.979226	-0.14426
1	58	idle	idle	2.61826	-1.24226	-0.970802	-0.315693
1	59	idle	idle	2.49346	-1.86097	-1.58229	0.906672
1	60	marking	idle	1.99937	-1.83105	-1.80706	1.4431
1	61	marking	idle	2.00349	-1.49668	-1.65329	0.996318
1	62	marking	idle	2.7688	-1.99884	-1.39228	0.601646
1	63	idle	idle	2.66467	-2.17867	-1.73989	1.16391
1	64	idle	idle	2.51815	-1.41116	-1.92036	0.768454
1	65	idle	idle	2.58796	-1.56783	-1.85704	0.793764
1	66	idle	idle	2.76302	-1.8549	-1.1999	0.299663
1	67	idle	idle	2.77363	-1.92632	-1.29351	0.438613
1	68	idle	idle	2.77517	-1.87877	-1.34572	0.448976
1	69	idle	idle	2.75843	-2.00737	-1.13711	0.394386
1	70	idle	idle	2.72649	-1.82171	-0.707274	-0.140167
1	71	idle	idle	2.77912	-2.03162	-0.804845	0.0899367
1	72	idle	idle	2.78327	-1.89714	-1.04695	0.181245
1	73	idle	idle	2.79395	-1.97474	-1.00867	0.207057
1	74	idle	idle	2.78936	-1.9723	-1.00102	0.20121
1	75	idle	idle	2.79453	-1.96879	-1.07627	0.264832
1	76	idle	idle	2.77377	-1.92265	-1.29545	0.439685
1	77	idle	idle	2.77656	-1.81633	-1.09746	0.162657
1	78	idle	idle	2.78943	-1.89799	-1.05614	0.191987
1	79	idle	idle	2.7871	-1.89484	-1.07015	0.199962
1	80	idle	idle	2.79251	-1.94738	-1.21021	0.371614
1	81	idle	idle	2.73296	-1.70739	-1.43307	0.405771
1	82	idle	idle	2.78627	-1.94371	-1.30543	0.459694
1	83	idle	idle	2.77498	-1.93602	-1.39865	0.54813
1	84	idle	idle	2.5972	-1.91789	-1.84465	1.10047
1	85	idle	idle	2.76815	-2.06542	-1.52226	0.781083
1	86	marking	idle	2.5224	-2.29287	-1.92017	1.57026
1	87	idle	idle	2.73707	-2.15502	-1.50787	0.878828
1	88	idle	idle	2.70052	-2.20031	-1.51403	0.954851
1	89	idle	idle	2.69402	-2.1957	-1.73321	1.15229
1	90	idle	idle	2.79394	-2.09111	-1.32707	0.599649
1	91	idle	idle	2.78233	-2.10422	-1.19831	0.502312
1	92	idle	idle	2.7571	-2.0309	-0.866542	0.165218
1	93	idle	idle	2.79896	-2.06197	-1.11705	0.379511
1	94	idle	idle	2.805	-2.07482	-1.06379	0.339333
1	95	idle	idle	2.80215	-2.05088	-0.95079	0.218741
1	96	idle	idle	2.79979	-2.0583	-0.911791	0.19855
1	97	idle	idle	2.80135	-2.00231	-1.02544	0.248549
1	98	idle	idle	2.80878	-2.09203	-1.03506	0.326613
1	99	idle	idle	2.80206	-1.99995	-0.947865	0.174153
1	100	idle	idle	2.80056	-1.98443	-1.0131	0.219166
1	101	marking	idle	2.77545	-2.18112	-1.09273	0.492779
1	102	idle	idle	2.71941	-2.07498	-1.41549	0.739534
1	103	marking	idle	2.49493	-2.32759	-1.76554	1.48313
1	104	idle	idle	2.65319	-2.2966	-1.40919	0.993874
1	105	idle	idle	2.74407	-2.43203	-1.48021	1.09072
1	106	idle	idle	2.71097	-2.51546	-1.54456	1.25546
1	107	idle	idle	2.64532	-2.5164	-1.77789	1.52613
1	108	idle	idle	2.63309	-2.3764	-1.83067	1.45543
1	109	idle	idle	2.69789	-2.46126	-1.76525	1.41391
1	110	idle	idle	2.6566	-2.45484	-1.86349	1.53208
1	111	idle	idle	2.75635	-2.3667	-1.70715	1.22104
1	112	idle	idle	2.72183	-2.48034	-1.72795	1.37102
1	113	idle	idle	2.72085	-2.05227	-1.64937	0.917521
1	114	idle	idle	2.60061	-2.24844	-1.88143	1.41457
1	115	idle	idle	2.59151	-2.0594	-1.88653	1.25802
1	116	idle	idle	2.73883	-2.04265	-1.67523	0.916483
1	117	idle	idle	2.74637	-2.08317	-1.63378	0.906569
1	118	idle	idle	2.74215	-1.93009	-1.52051	0.670892
1	119	idle	idle	2.73513	-2.04716	-1.66543	0.915133
1	120	idle	idle	2.78287	-2.04023	-1.44303	0.666054
1	121	idle	idle	2.68607	-2.29671	-1.82003	1.32842
1	122	idle	idle	2.57092	-2.29427	-1.919	1.52537
1	123	idle	idle	2.63662	-2.23661	-1.95482	1.44197
1	124	idle	idle	2.66763	-2.23339	-1.88052	1.3349
1	125	idle	idle	2.73641	-1.98874	-1.72196	0.908593
1	126	idle	idle	2.68812	-2.22987	-1.92249	1.35563
1	127	idle	idle	2.63051	-2.36152	-1.96411	1.56916
1	128	idle	idle	2.72232	-2.34478	-1.82884	1.3435
1	129	idle	idle	2.6602	-1.98607	-1.91795	1.14499
1	130	idle	idle	2.65232	-2.17112	-2.05587	1.4499
1	131	idle	idle	2.57687	-2.26589	-2.1741	1.71072
1	132	idle	idle	2.4532	-2.16806	-2.32702	1.85915
1	133	idle	idle	2.43041	-2.49474	-2.33026	2.18525
1	134	idle	idle	2.46655	-2.37772	-2.328	2.04125
1	135	idle	idle	2.73765	-2.18385	-1.87515	1.21894
1	136	idle	idle	2.7392	-2.17564	-1.84431	1.17808
1	137	idle	idle	2.70671	-2.1568	-1.97479	1.31502
1	138	idle	idle	2.56745	-2.16127	-2.25776	1.69968
1	139	idle	idle	2.62692	-2.26193	-2.19972	1.68741
1	140	idle	idle	2.66569	-1.91998	-2.07936	1.23191
1	141	idle	idle	2.58701	-1.63878	-2.1968	1.15439
1	142	idle	idle	2.50681	-2.05746	-2.34741	1.74029
1	143	idle	idle	2.62049	-1.77465	-2.14794	1.20714
1	144	idle	idle	2.54065	-1.33571	-2.08914	0.822519
1	145	idle	idle	2.42207	-1.59722	-2.1352	1.20398
1	146	idle	idle	2.62765	-1.76036	-2.07217	1.12385
1	147	idle	idle	2.20581	-1.89647	-1.93393	1.44409
1	148	idle	idle	2.59591	-1.6228	-2.07934	1.03085
1	149	idle	idle	2.62985	-1.70965	-1.99411	0.999001
1	150	idle	idle	2.66729	-1.74137	-1.83164	0.844951
1	151	idle	idle	2.48595	-1.51241	-2.07279	1.0167
1	152	idle	idle	2.38962	-1.29665	-2.21077	1.02248
1	153	idle	idle	2.66497	-1.80265	-1.96267	1.02837
1	154	idle	idle	2.71524	-1.80723	-1.80295	0.837418
1	155	idle	idle	2.64611	-1.72207	-1.87838	0.89291
1	156	idle	idle	2.64466	-1.72122	-1.87749	0.895379
1	157	idle	idle	2.62876	-1.82718	-1.97959	1.09735
1	158	idle	idle	2.5999	-1.48121	-1.82107	0.662181
1	159	idle	idle	2.65346	-1.69781	-1.90218	0.888315
1	160	idle	idle	2.65659	-1.60444	-1.83752	0.742109
1	161	idle	idle	2.6062	-1.96097	-2.02016	1.27337
1	162	idle	idle	2.69508	-1.93337	-1.81715	0.987597
1	163	idle	idle	2.6684	-1.86102	-1.7029	0.834253
1	164	idle	idle	2.63487	-1.79696	-1.78709	0.887444
1	165	idle	idle	2.47071	-1.9997	-1.8235	1.24701
1	166	idle	idle	2.70946	-1.83776	-1.5827	0.669827
1	167	idle	idle	2.49045	-2.10006	-1.98574	1.45946
1	168	idle	idle	2.54955	-2.03713	-2.00474	1.37645
1	169	idle	idle	2.40241	-1.64758	-2.24602	1.35078
1	170	idle	idle	2.64655	-1.69998	-1.91269	0.898637
1	171	idle	idle	2.63929	-1.80772	-2.00164	1.08075
1	172	idle	idle	2.60092	-1.91227	-1.85387	1.0771
1	173	idle	idle	2.61836	-1.76164	-1.59618	0.695923
1	174	idle	idle	2.64641	-1.91668	-1.78307	0.97184
1	175	idle	idle	2.54356	-1.63706	-1.93155	0.952239
1	176	idle	idle	2.58842	-1.94643	-1.97669	1.23604
1	177	idle	idle	2.73288	-1.86346	-1.72467	0.807475
1	178	idle	idle	2.62712	-1.97285	-1.9294	1.17676
1	179	idle	idle	2.747	-1.91298	-1.65694	0.775237
1	180	idle	idle	2.74249	-1.96544	-1.70134	0.865452
1	181	idle	idle	2.76752	-1.89151	-1.47624	0.571931
1	182	idle	idle	2.76591	-1.90531	-1.52771	0.634658
1	183	idle	idle	2.76366	-1.8949	-1.53308	0.635294
1	184	idle	idle	2.68824	-1.93673	-1.81241	0.996125
1	185	idle	idle	2.68137	-2.03042	-1.82767	1.0962
1	186	idle	idle	2.6125	-2.06035	-1.98897	1.33269
1	187	idle	idle	2.51987	-1.83754	-1.8723	1.10267
1	188	idle	idle	2.77074	-2.08511	-1.58559	0.84895
1	189	idle	idle	2.76649	-2.00263	-1.52666	0.716389
1	190	idle	idle	2.55637	-2.06121	-1.79357	1.19951
1	191	idle	idle	2.69596	-1.78892	-1.40582	0.478971
1	192	idle	idle	2.75928	-1.86984	-1.49962	0.578584
1	193	idle	idle	2.77133	-1.89484	-1.40069	0.503017
1	194	idle	idle	2.77684	-1.95218	-1.42708	0.576265
1	195	idle	idle	2.76013	-1.83059	-1.35424	0.417594
1	196	idle	idle	2.77855	-1.87929	-1.25708	0.355966
1	197	idle	idle	2.78759	-1.92814	-1.22201	0.361387
1	198	idle	idle	2.78745	-1.96033	-1.35008	0.510069
1	199	idle	idle	2.76617	-1.94749	-1.36771	0.533422
1	200	idle	idle	2.47481	-1.34113	-1.13129	0.0224959
1	201	idle	idle	2.76846	-1.90282	-1.3412	0.467625
1	202	idle	idle	2.75637	-1.768	-1.32628	0.334656
1	203	idle	idle	2.72409	-1.76364	-1.494	0.513648
1	204	idle	idle	2.70251	-1.79797	-1.5506	0.619936
1	205	idle	idle	2.74788	-1.94508	-1.53065	0.691988
1	206	idle	idle	2.74694	-1.9493	-1.55297	0.713658
1	207	idle	idle	2.74624	-1.74549	-1.47401	0.461004
1	208	idle	idle	2.75956	-1.71765	-1.3169	0.284998
1	209	idle	idle	2.76	-1.75228	-1.33314	0.327925
1	210	idle	idle	2.53921	-2.16741	-2.02153	1.52431
1	211	idle	idle	2.77572	-1.90447	-1.43651	0.549217
1	212	idle	idle	2.766	-2.03131	-1.51061	0.733053
1	213	idle	idle	2.74107	-1.83041	-1.40581	0.478659
1	214	idle	idle	2.74245	-1.79454	-1.4663	0.50318
1	215	idle	idle	2.76236	-1.80264	-1.17707	0.226693
1	216	idle	idle	2.7248	-1.92339	-1.50209	0.660613
1	217	idle	idle	2.63637	-1.69391	-1.2637	0.320037
1	218	idle	idle	2.75439	-2.05106	-0.988686	0.293303
1	219	idle	idle	2.67326	-1.70664	-1.23481	0.263859
1	220	idle	idle	2.78266	-1.99697	-1.28659	0.48557
1	221	idle	idle	2.77478	-1.88697	-1.21887	0.331923
1	222	idle	idle	2.67957	-1.89305	-1.55843	0.727226
1	223	idle	idle	2.63466	-1.9021	-1.71851	0.926991
1	224	idle	idle	2.61984	-1.72576	-1.57461	0.646311
1	225	idle	idle	2.54328	-1.69716	-1.66877	0.768906
1	226	idle	idle	2.56345	-2.01196	-1.89523	1.24352
1	227	idle	idle	2.67149	-2.23645	-1.90198	1.36195
1	228	idle	idle	2.53884	-2.23538	-2.01774	1.57678
1	229	idle	idle	2.39565	-2.58224	-2.2005	2.18042
1	230	idle	idle	2.75109	-2.0602	-1.74916	0.988992
1	231	idle	idle	2.64544	-2.03057	-2.06818	1.33454
1	232	idle	idle	2.58374	-1.65175	-2.00886	0.998162
1	233	idle	idle	2.67983	-1.84277	-1.73625	0.832916
1	234	idle	idle	2.75777	-1.91156	-1.25732	0.394927
1	235	idle	idle	2.76074	-1.8467	-1.26703	0.3444
1	236	idle	idle	2.72801	-1.8289	-1.51119	0.582459
1	237	idle	idle	2.63642	-1.5272	-1.61972	0.490309
1	238	idle	idle	2.29924	-0.616283	-1.75144	0.0769748
1	239	idle	idle	2.56701	-1.16468	-1.37708	0.00450865
1	240	idle	idle	2.69146	-1.44991	-1.16293	-0.0395664
1	241	idle	idle	2.72339	-1.53463	-1.07785	-0.0659196
1	242	idle	idle	2.72617	-1.54623	-1.06992	-0.061966
1	243	idle	idle	2.62707	-1.35021	-1.30622	0.0620806
1	244	idle	idle	2.26393	-1.20063	-1.81369	0.675092
1	245	idle	idle	2.53005	-1.25142	-1.79962	0.508598
1	246	idle	idle	2.66397	-1.43832	-1.5193	0.302478
1	247	idle	idle	2.68296	-1.38002	-1.43157	0.15139
1	248	idle	idle	2.6906	-1.45323	-1.37936	0.160459
1	249	idle	idle	2.74592	-1.64489	-1.08376	0.0202613
1	250	idle	idle	2.75513	-1.69673	-1.07955	0.0499875
1	251	idle	idle	2.7546	-1.69216	-0.987119	-0.0329475
1	252	idle	idle	2.75348	-1.66652	-0.995748	-0.0414703
1	253	idle	idle	2.76471	-1.72467	-1.0395	0.0387911
1	254	idle	idle	2.7626	-1.70447	-0.998982	-0.0157273
1	255	idle	idle	2.76836	-1.7401	-0.950053	-0.0303817
1	256	idle	idle	2.76921	-1.72696	-0.913084	-0.0741317
1	257	idle	idle	2.77653	-1.76617	-0.888038	-0.0643687
1	258	idle	idle	2.76334	-1.72353	-0.76145	-0.206503
1	259	idle	idle	2.75096	-1.70899	-0.67031	-0.291623
1	260	idle	idle	2.75103	-1.67894	-0.738928	-0.25807
1	261	idle	idle	2.77547	-1.7873	-0.786643	-0.136999
1	262	idle	idle	2.77438	-1.78149	-0.780018	-0.145023
1	263	idle	idle	2.77004	-1.75684	-0.780542	-0.164709
1	264	idle	idle	2.77121	-1.78808	-0.787071	-0.13568
1	265	idle	idle	2.77814	-1.80329	-0.828488	-0.0885058
1	266	idle	idle	2.78125	-1.81535	-0.831612	-0.0773059
1	267	idle	idle	2.78668	-1.83739	-0.815375	-0.0742591
1	268	idle	idle	2.78649	-1.84541	-0.799385	-0.0804096
1	269	idle	idle	2.79126	-1.86763	-0.838916	-0.0269642
1	270	idle	idle	2.7889	-1.84785	-0.843043	-0.0370258
1	271	idle	idle	2.78958	-1.86476	-0.863032	-0.00934638
1	272	idle	idle	2.78943	-1.86963	-0.862614	-0.00464106
1	273	idle	idle	2.78985	-1.87891	-0.87817	0.0153994
1	274	idle	idle	2.78986	-1.88758	-0.781649	-0.0644614
1	275	idle	idle	2.79375	-1.90179	-0.813826	-0.0220927
1	276	idle	idle	2.78926	-1.88372	-0.787114	-0.0589828
1	277	idle	idle	2.79363	-1.90481	-0.836481	-0.0018232
1	278	idle	idle	2.79779	-1.92493	-0.808842	-0.00926846
1	279	idle	idle	2.80025	-1.93861	-0.839953	0.0297135
1	280	idle	idle	2.79969	-1.94716	-0.831215	0.0297111
1	281	idle	idle	2.79341	-1.93211	-0.807858	-0.00481291
1	282	idle	idle	2.79618	-1.93059	-0.820011	0.00358235
1	283	idle	idle	2.801	-1.95753	-0.824433	0.0281716
1	284	idle	idle	2.79857	-1.94391	-0.774123	-0.0264238
1	285	idle	idle	2.79803	-1.94138	-0.809849	0.00500596
1	286	idle	idle	2.79885	-1.99269	-0.733222	-0.0216273
1	287	idle	idle	2.79916	-1.94622	-0.813499	0.0086687
1	288	idle	idle	2.80254	-2.01228	-0.803717	0.0539178
1	289	idle	idle	2.80278	-2.02117	-0.759964	0.0223927
1	290	idle	idle	2.80278	-2.05974	-0.715048	0.0148496
1	291	idle	idle	2.80251	-2.04786	-0.718853	0.00939145
1	292	idle	idle	2.80273	-2.07234	-0.702131	0.0153936
1	293	idle	idle	2.80128	-2.04584	-0.71593	0.00524805
1	294	idle	idle	2.79969	-2.00861	-0.732183	-0.0107237
1	295	idle	idle	2.79938	-1.99446	-0.763123	0.00540576
1	296	idle	idle	2.80098	-2.00374	-0.762172	0.0111695
1	297	idle	idle	2.80184	-2.00257	-0.769056	0.0178163
1	298	idle	idle	2.80287	-1.99894	-0.807436	0.0474895
1	299	idle	idle	2.8062	-2.01124	-0.812472	0.0612302
1	300	idle	idle	2.80647	-2.02196	-0.825024	0.0808351
1	301	idle	idle	2.80802	-2.04463	-0.845685	0.116855
1	302	idle	idle	2.80494	-2.0297	-0.817993	0.0791533
1	303	idle	idle	2.8086	-2.05016	-0.856698	0.130491
1	304	idle	idle	2.80523	-2.01169	-0.845467	0.0899779
1	305	idle	idle	2.80055	-1.96576	-0.826771	0.0355791
1	306	idle	idle	2.80319	-1.98427	-0.843791	0.0663694
1	307	idle	idle	2.8024	-1.99123	-0.813353	0.0438576
1	308	idle	idle	2.80148	-2.0036	-0.798519	0.0404409
1	309	idle	idle	2.8005	-1.98185	-0.807201	0.0316527
1	310	idle	idle	2.799	-1.97202	-0.794237	0.0124397
1	311	idle	idle	2.80271	-1.9784	-0.828324	0.0479117
1	312	idle	idle	2.80105	-1.97235	-0.812482	0.030086
1	313	idle	idle	2.80206	-1.97425	-0.836328	0.052908
1	314	idle	idle	2.80666	-2.01355	-0.805135	0.0556756
1	315	idle	idle	2.80499	-2.01131	-0.815893	0.0637947
1	316	idle	idle	2.79548	-1.97082	-0.735013	-0.0406612
1	317	idle	idle	2.79666	-1.96807	-0.750197	-0.0299347
1	318	idle	idle	2.79648	-1.97339	-0.708564	-0.059168
1	319	idle	idle	2.79425	-1.94673	-0.739735	-0.0537573
1	320	idle	idle	2.78867	-1.91858	-0.684312	-0.125422
1	321	idle	idle	2.79012	-1.9191	-0.702237	-0.109414
1	322	idle	idle	2.78219	-1.88563	-0.645794	-0.184122
1	323	idle	idle	2.78672	-1.90738	-0.679765	-0.137176
1	324	idle	idle	2.78353	-1.89054	-0.650373	-0.176236
1	325	idle	idle	2.77965	-1.87051	-0.634749	-0.20484
1	326	idle	idle	2.77439	-1.91215	-0.524012	-0.262684
1	327	idle	idle	2.78263	-1.90455	-0.610853	-0.196836
1	328	idle	idle	2.78598	-1.92669	-0.62684	-0.16366
1	329	idle	idle	2.78468	-1.90388	-0.633104	-0.177722
1	330	idle	idle	2.77823	-1.87546	-0.588539	-0.238813
1	331	idle	idle	2.77816	-1.90774	-0.535767	-0.256484
1	332	idle	idle	2.78061	-1.89634	-0.583927	-0.225101
1	333	idle	idle	2.78423	-1.90223	-0.629224	-0.182416
1	334	idle	idle	2.78135	-1.90979	-0.544905	-0.248858
1	335	idle	idle	2.78004	-1.89433	-0.553002	-0.253978
1	336	idle	idle	2.7787	-1.90333	-0.529102	-0.267203
1	337	idle	idle	2.78383	-1.91157	-0.581442	-0.216974
1	338	idle	idle	2.78136	-1.90836	-0.549083	-0.246234
1	339	idle	idle	2.78134	-1.90174	-0.564262	-0.239589
1	340	idle	idle	2.78099	-1.90439	-0.572132	-0.230886
1	341	idle	idle	2.78338	-1.91672	-0.575125	-0.218203
1	342	idle	idle	2.77813	-1.91911	-0.518561	-0.264728
1	343	idle	idle	2.77588	-1.9124	-0.499703	-0.285283
1	344	idle	idle	2.77703	-1.90155	-0.526403	-0.271859
1	345	idle	idle	2.77601	-1.89589	-0.533135	-0.268959
1	346	idle	idle	2.77055	-1.88713	-0.468678	-0.330495
1	347	idle	idle	2.76395	-1.8832	-0.421427	-0.371799
1	348	idle	idle	2.76599	-1.88225	-0.44158	-0.358309
1	349	idle	idle	2.78813	-1.92719	-0.635063	-0.158934
1	350	idle	idle	2.79247	-1.95523	-0.662619	-0.113188
1	351	idle	idle	2.79258	-1.94654	-0.682391	-0.10183
1	352	idle	idle	2.78791	-1.91715	-0.660183	-0.145851
1	353	idle	idle	2.79477	-1.93825	-0.735631	-0.0625027
1	354	idle	idle	2.80327	-2.0079	-0.722545	-0.0200957
1	355	idle	idle	2.79448	-1.94926	-0.657804	-0.123492
1	356	idle	idle	2.75678	-2.02001	-1.05019	0.321771
1	357	idle	idle	2.79853	-1.9358	-0.824894	0.00823263
1	358	idle	idle	2.80382	-1.99855	-0.9159	0.136852
1	359	idle	idle	2.79929	-1.96276	-0.836566	0.040674
1	360	idle	idle	2.80588	-2.0125	-0.958698	0.190745
1	361	idle	idle	2.79163	-1.9746	-0.991887	0.19733
1	362	idle	idle	2.80248	-2.14316	-1.13541	0.469435
1	363	idle	idle	2.78993	-1.97931	-1.08919	0.286841
1	364	idle	idle	2.75753	-1.8336	-1.14928	0.239968
1	365	idle	idle	2.79947	-1.96223	-1.08312	0.262278
1	366	idle	idle	2.81006	-2.07891	-1.02862	0.310389
1	367	idle	idle	2.80475	-2.00626	-0.945379	0.174792
1	368	idle	idle	2.80751	-2.05838	-0.916655	0.192131
1	369	idle	idle	2.7921	-1.94877	-0.786678	-0.0110731
1	370	idle	idle	2.80617	-2.04322	-0.892053	0.155434
1	371	idle	idle	2.79042	-1.92922	-0.784382	-0.0297275
1	372	idle	idle	2.80217	-1.99674	-0.856139	0.0897521
1	373	idle	idle	2.75517	-1.84767	-0.825019	-0.0366138
1	374	idle	idle	2.67777	-2.0389	-1.39419	0.718028
1	375	idle	idle	2.6897	-1.77961	-1.30603	0.39238
1	376	idle	idle	2.68374	-2.18231	-1.20403	0.6678
1	377	idle	idle	2.65172	-2.36232	-1.32733	0.970554
1	378	idle	idle	2.66181	-2.27801	-1.5821	1.11366
1	379	marking	idle	2.20756	-2.55596	-2.00635	2.11292
1	380	marking	idle	2.44158	-2.23323	-1.79371	1.45204
1	381	marking	idle	2.59562	-2.48348	-1.90561	1.64326
1	382	idle	idle	2.68476	-2.23714	-1.74101	1.18991
1	383	idle	idle	2.68265	-2.26182	-1.88416	1.34389
1	384	idle	idle	2.59079	-2.45351	-1.8897	1.60409
1	385	idle	idle	2.73284	-2.35643	-1.70196	1.22185
1	386	idle	idle	2.5445	-2.37858	-1.94028	1.61883
1	387	idle	idle	2.69786	-2.25546	-1.4727	0.954557
1	388	idle	idle	2.65385	-2.37854	-1.70014	1.30413
1	389	idle	idle	2.2996	-2.30006	-1.95346	1.7489
1	390	idle	idle	2.39737	-2.12509	-2.01398	1.57739
1	391	idle	idle	2.68541	-2.06938	-1.80358	1.09211
1	392	idle	idle	2.31654	-2.4493	-1.96055	1.88099
1	393	idle	idle	2.26347	-2.48703	-2.17426	2.15139
1	394	idle	idle	2.57783	-2.41549	-2.10154	1.7744
1	395	idle	idle	2.52972	-2.44271	-2.21332	1.93588
1	396	idle	idle	2.51404	-2.37511	-2.17941	1.86026
1	397	idle	idle	2.5744	-2.33373	-2.1297	1.72568
1	398	marking	idle	2.53922	-2.44519	-2.19087	1.91184
1	399	marking	idle	2.32874	-2.50113	-2.33646	2.27094
1	400	idle	idle	2.50242	-2.48146	-2.27379	2.06223
1	401	idle	idle	2.55626	-2.38129	-2.30222	1.94256
1	402	idle	idle	2.68091	-2.30386	-2.07905	1.55369
1	403	idle	idle	2.57707	-2.39815	-2.24856	1.88562
1	404	marking	idle	2.49048	-2.42571	-2.33678	2.07089
1	405	marking	idle	2.39574	-2.62796	-2.36084	2.36961
1	406	idle	idle	2.58964	-2.2988	-2.28197	1.81722
1	407	idle	idle	2.68233	-2.26451	-2.11769	1.55714
1	408	idle	idle	2.63297	-2.30969	-2.19094	1.70155
1	409	idle	idle	2.56116	-2.25526	-2.279	1.80173
1	410	idle	idle	2.4626	-2.26303	-2.36121	1.96389
1	411	idle	idle	2.35614	-2.36837	-2.39904	2.17022
1	412	idle	idle	2.56883	-2.32088	-2.32038	1.89604
1	413	idle	idle	2.44024	-2.32169	-2.41882	2.08577
1	414	idle	idle	2.71179	-2.191	-1.99549	1.35769
1	415	idle	idle	2.66707	-2.13563	-2.12996	1.46311
1	416	idle	idle	2.64657	-2.04002	-2.11941	1.3883
1	417	idle	idle	2.46002	-2.01546	-2.38007	1.75993
1	418	marking	idle	2.47425	-2.09745	-2.36325	1.81117
1	419	marking	idle	2.29868	-2.42882	-2.39097	2.27981
1	420	marking	idle	2.37164	-2.33232	-2.40558	2.13389
1	421	marking	dissection	2.29279	-2.43286	-2.41433	2.30693
1	422	marking	idle	2.44051	-2.46895	-2.39914	2.21106
1	423	marking	dissection	2.27936	-2.68158	-2.3613	2.50702
1	424	marking	idle	2.42027	-2.56031	-2.42464	2.34073
1	425	marking	idle	2.50011	-2.33757	-2.44947	2.08806
1	426	marking	idle	2.45113	-2.45085	-2.45808	2.24225
1	427	marking	idle	2.37602	-2.39861	-2.48574	2.2753
1	428	marking	dissection	2.20453	-2.63083	-2.3748	2.50907
1	429	marking	idle	2.3927	-2.47179	-2.43725	2.286
1	430	marking	idle	2.58961	-2.35096	-2.32188	1.90156
1	431	marking	idle	2.60198	-2.2542	-2.30862	1.78504
1	432	marking	idle	2.41151	-2.52147	-2.41727	2.29848
1	433	idle	idle	2.61803	-2.20924	-2.2458	1.67886
1	434	idle	idle	2.5859	-2.23768	-2.27677	1.75435
1	435	idle	idle	2.6721	-2.09087	-2.09313	1.387
1	436	idle	idle	2.66881	-2.09097	-2.11017	1.40501
1	437	idle	idle	2.61408	-2.22567	-2.19578	1.65423
1	438	idle	idle	2.6873	-2.07731	-1.98752	1.26739
1	439	idle	idle	2.54261	-1.9302	-2.209	1.46071
1	440	idle	idle	2.47498	-1.90213	-2.34653	1.61603
1	441	idle	idle	2.58504	-2.03965	-2.15505	1.47482
1	442	idle	idle	2.57955	-2.33969	-2.11724	1.71784
1	443	idle	idle	2.49287	-2.28314	-2.27516	1.87863
1	444	marking	idle	2.63594	-2.26099	-2.14241	1.62172
1	445	marking	idle	2.49324	-1.96052	-2.27197	1.58269
1	446	idle	idle	2.6515	-2.09701	-2.06337	1.38121
1	447	idle	idle	2.5059	-2.30092	-2.30406	1.91597
1	448	idle	idle	2.63761	-2.15939	-2.08136	1.47238
1	449	idle	idle	2.50861	-2.10735	-2.33596	1.76696
1	450	idle	idle	2.6563	-2.06277	-1.92845	1.22673
1	451	idle	idle	2.5924	-1.9798	-2.19907	1.45486
1	452	idle	idle	2.57305	-1.94258	-2.19074	1.43007
1	453	idle	idle	2.51966	-1.64591	-2.29388	1.30552
1	454	idle	idle	2.47508	-1.88563	-2.28353	1.54022
1	455	idle	idle	2.61395	-1.91479	-2.21473	1.39871
1	456	idle	idle	2.50884	-1.721	-2.33494	1.40946
1	457	idle	idle	2.5184	-1.9877	-2.32031	1.6398
1	458	idle	idle	2.53918	-1.96601	-2.32248	1.60567
1	459	idle	idle	2.48943	-1.4612	-2.28543	1.15501
1	460	idle	idle	2.58999	-1.82972	-2.15733	1.28914
1	461	idle	idle	2.58533	-1.69695	-2.07966	1.1001
1	462	idle	idle	2.49617	-1.44574	-2.1515	1.01709
1	463	idle	idle	2.49115	-1.56617	-2.05238	1.03913
1	464	idle	idle	2.40338	-2.26016	-2.28008	1.9366
1	465	idle	idle	2.67892	-1.81065	-1.98475	1.0394
1	466	idle	idle	2.28561	-2.17622	-2.34821	1.99929
1	467	marking	idle	2.39772	-1.92921	-2.11261	1.49731
1	468	marking	idle	2.44286	-2.08553	-2.08717	1.57832
1	469	idle	idle	2.51682	-2.0658	-2.15832	1.55852
1	470	idle	idle	2.43805	-2.04166	-2.27604	1.70593
1	471	idle	idle	2.30648	-2.25795	-2.37796	2.09117
1	472	idle	idle	2.5463	-2.16473	-2.27486	1.73657
1	473	idle	idle	2.47151	-2.26701	-2.39804	1.98865
1	474	idle	idle	2.48507	-2.16512	-2.28833	1.79485
1	475	idle	idle	2.36093	-2.38063	-2.41405	2.20207
1	476	idle	idle	2.62782	-1.93895	-2.10422	1.29634
1	477	idle	idle	2.31347	-2.43671	-2.37679	2.25663
1	478	idle	idle	2.3868	-2.07965	-2.40343	1.89149
1	479	idle	idle	2.48455	-2.20378	-2.43807	1.96405
1	480	idle	dissection	2.22413	-2.3451	-2.38264	2.23696
1	481	idle	idle	2.48476	-2.2515	-2.45109	2.0239
1	482	idle	idle	2.49745	-2.40133	-2.46876	2.17272
1	483	idle	idle	2.51239	-2.36173	-2.45837	2.10917
1	484	idle	idle	2.43031	-2.57896	-2.44171	2.37542
1	485	idle	idle	2.48386	-2.22493	-2.4841	2.0274
1	486	idle	idle	2.61428	-2.08066	-2.29439	1.6077
1	487	idle	idle	2.5301	-2.30129	-2.40426	1.9833
1	488	idle	idle	2.60068	-1.78982	-2.20358	1.27785
1	489	idle	idle	2.57282	-1.88846	-2.33421	1.50631
1	490	idle	idle	2.66126	-1.97887	-2.04038	1.2465
1	491	idle	idle	2.61899	-1.76876	-2.13061	1.17755
1	492	idle	idle	2.719	-1.94758	-1.82739	0.97892
1	493	idle	idle	2.68674	-1.87357	-1.91032	1.01472
1	494	idle	idle	2.73485	-2.00275	-1.72374	0.921548
1	495	idle	idle	2.75203	-1.94158	-1.66425	0.802999
1	496	idle	idle	2.74297	-1.99134	-1.71968	0.901298
1	497	idle	idle	2.72234	-1.82591	-1.66706	0.728045
1	498	idle	idle	2.73	-1.81509	-1.65467	0.698435
1	499	marking	idle	2.62168	-2.06442	-1.90132	1.24233
1	500	marking	idle	2.60997	-2.02006	-2.01651	1.31765
1	501	idle	idle	2.72855	-1.99309	-1.68585	0.887882
1	502	idle	idle	2.59533	-2.26314	-2.06627	1.5965
1	503	idle	idle	2.68389	-2.17154	-1.93949	1.32181
1	504	idle	idle	2.70256	-2.23181	-1.93138	1.34995
1	505	idle	idle	2.63231	-2.20082	-1.97066	1.41892
1	506	idle	idle	2.44068	-2.55517	-2.22424	2.13466
1	507	idle	idle	2.48483	-2.47942	-2.22275	2.02615
1	508	idle	idle	2.5132	-2.39981	-2.23469	1.9409
1	509	idle	idle	2.60579	-2.30955	-2.1036	1.65555
1	510	idle	idle	2.46918	-2.49075	-2.28413	2.10484
1	511	idle	idle	2.68209	-2.12275	-1.94557	1.27731
1	512	idle	idle	2.72857	-2.02507	-1.73345	0.951022
1	513	idle	idle	2.7726	-2.06606	-1.40252	0.652459
1	514	idle	idle	2.77957	-2.08145	-1.3631	0.629874
1	515	idle	idle	2.78151	-2.01467	-1.2906	0.502263
1	516	idle	idle	2.78631	-1.99996	-1.14011	0.352452
1	517	idle	idle	2.77338	-1.93643	-0.987953	0.170982
1	518	idle	idle	2.79046	-1.95268	-1.12342	0.2982
1	519	idle	idle	2.77929	-1.89616	-0.881827	0.0367563
1	520	idle	idle	2.78972	-1.9221	-0.938964	0.106991
1	521	idle	idle	2.79042	-1.94194	-0.946328	0.131361
1	522	idle	idle	2.78672	-1.93001	-0.889446	0.0691434
1	523	idle	idle	2.79547	-1.96035	-0.932307	0.130173
1	524	idle	idle	2.78238	-1.98934	-0.842688	0.083353
1	525	idle	idle	2.79243	-1.97929	-0.81714	0.0450432
1	526	idle	idle	2.7901	-1.92938	-0.926291	0.0974363
1	527	idle	idle	2.79367	-1.94604	-0.875686	0.0659163
1	528	idle	idle	2.79056	-1.95229	-0.869174	0.0695063
1	529	idle	idle	2.7916	-1.92963	-0.882053	0.0598477
1	530	idle	idle	2.78887	-1.90637	-0.812733	-0.0219795
1	531	idle	idle	2.78652	-1.90464	-0.782815	-0.0487183
1	532	idle	idle	2.78147	-1.8911	-0.707749	-0.122826
1	533	idle	idle	2.78617	-1.90431	-0.732412	-0.0932403
1	534	idle	idle	2.78326	-1.88875	-0.722432	-0.11309
1	535	idle	idle	2.78077	-1.87871	-0.67369	-0.164317
1	536	idle	idle	2.78306	-1.87319	-0.69591	-0.149551
1	537	idle	idle	2.77648	-1.84824	-0.65308	-0.205337
1	538	idle	idle	2.77449	-1.85028	-0.625075	-0.225561
1	539	idle	idle	2.73955	-1.85535	-0.321584	-0.466224
1	540	idle	idle	2.66538	-1.74236	-0.0960185	-0.709769
1	541	idle	idle	2.69219	-1.67406	-0.166187	-0.729773
1	542	idle	idle	1.98667	-1.37537	1.31487	-1.72664
1	543	injection	injection	1.47883	-1.78592	2.40109	-1.87835
1	544	injection	injection	1.89278	-1.6883	1.9075	-1.88779
1	545	injection	injection	1.59685	-1.86775	2.40852	-1.91767
1	546	injection	injection	1.70353	-1.93611	2.35021	-1.8938
1	547	injection	idle	2.02745	-1.89055	1.99195	-1.8931
1	548	injection	injection	1.96833	-1.87505	2.03776	-1.8949
1	549	injection	injection	1.26695	-2.04496	2.8888	-1.89938
1	550	injection	injection	1.78892	-1.98881	2.44316	-1.98441
1	551	injection	injection	1.58667	-2.13999	2.77806	-1.98955
1	552	injection	injection	1.56181	-2.09503	2.73128	-1.95685
1	553	injection	injection	1.51678	-2.13366	2.86042	-2.00618
1	554	injection	injection	1.41294	-2.18155	2.96317	-1.97321
1	555	injection	injection	1.24315	-2.15143	3.05143	-1.93332
1	556	injection	injection	1.3816	-2.15637	2.98289	-1.98289
1	557	injection	injection	2.11357	-1.92398	2.18636	-2.09034
1	558	idle	injection	1.77905	-2.07413	2.65364	-2.08365
1	559	injection	injection	2.11975	-1.90787	2.20722	-2.12164
1	560	idle	idle	2.21258	-1.79237	1.9364	-2.09816
1	561	idle	idle	2.25108	-1.67947	1.70133	-2.03767
1	562	idle	idle	2.25535	-1.68757	1.70596	-2.03446
1	563	idle	idle	2.23584	-1.6188	1.75854	-2.11616
1	564	idle	idle	2.45832	-1.80667	1.08116	-1.54324
1	565	idle	idle	2.50868	-1.8267	0.919376	-1.42864
1	566	idle	idle	2.57339	-1.8585	0.703514	-1.25722
1	567	idle	idle	2.49778	-1.82519	0.963716	-1.45599
1	568	idle	idle	2.62533	-1.96659	0.527906	-1.04865
1	569	idle	idle	2.6223	-1.91115	0.498526	-1.07462
1	570	idle	idle	2.65487	-1.99335	0.36667	-0.910063
1	571	idle	idle	2.60668	-1.9572	0.59925	-1.1114
1	572	idle	idle	2.56202	-1.81421	0.651328	-1.25416
1	573	idle	idle	2.3659	-1.48916	0.927679	-1.61769
1	574	idle	idle	2.15558	-1.63548	1.47531	-1.8052
1	575	idle	idle	1.97617	-1.80211	1.94169	-1.89505
1	576	idle	idle	2.41124	-1.70023	1.06114	-1.59077
1	577	idle	idle	2.03937	-1.75894	1.804	-1.86463
1	578	idle	idle	2.45028	-1.82754	1.01781	-1.46723
1	579	injection	idle	2.20701	-1.73692	1.59645	-1.85257
1	580	injection	idle	2.42315	-1.74256	1.01603	-1.51355
1	581	injection	idle	2.06009	-1.78683	1.88574	-1.91979
1	582	injection	idle	2.08423	-1.8009	1.83279	-1.88778
1	583	injection	idle	2.05154	-1.87409	2.01973	-1.94756
1	584	injection	injection	1.50542	-2.09723	2.74351	-1.92561
1	585	injection	idle	2.46614	-1.96421	1.0991	-1.42279
1	586	injection	idle	2.40833	-2.02821	1.23958	-1.44992
1	587	injection	idle	2.45817	-2.08484	1.09479	-1.30648
1	588	idle	idle	2.53145	-2.02348	0.857543	-1.21657
1	589	idle	idle	2.60223	-2.04647	0.620062	-1.03905
1	590	idle	idle	2.64695	-2.08756	0.413682	-0.859492
1	591	idle	idle	2.65983	-2.0441	0.383332	-0.881087
1	592	idle	idle	2.70191	-2.1276	0.189429	-0.663504
1	593	idle	idle	2.69105	-2.08991	0.16239	-0.666808
1	594	idle	idle	2.69944	-2.15369	0.166172	-0.613958
1	595	idle	idle	2.36498	-1.75827	1.02383	-1.45321
1	596	injection	injection	1.60822	-1.95269	2.36883	-1.82694
1	597	idle	idle	2.47324	-1.8264	0.921277	-1.39561
1	598	injection	idle	2.55632	-1.99768	0.732985	-1.15052
1	599	injection	idle	2.26695	-1.83511	1.36746	-1.60942
1	600	injection	injection	1.95072	-2.00623	2.03285	-1.77405
1	601	injection	idle	2.1251	-1.81135	1.66516	-1.77371
1	602	injection	injection	1.75921	-1.95015	2.32952	-1.91267
1	603	injection	injection	1.74707	-2.00333	2.41327	-1.92087
1	604	injection	injection	1.68512	-1.98229	2.57509	-2.02052
1	605	injection	injection	1.81309	-2.06822	2.43872	-1.94749
1	606	idle	idle	2.33003	-1.88227	1.40642	-1.6635
1	607	idle	idle	2.48193	-2.11462	1.05429	-1.27755
1	608	idle	idle	2.58328	-2.07778	0.697798	-1.06601
1	609	idle	idle	2.59282	-2.05205	0.629832	-1.04347
1	610	idle	idle	2.63651	-2.00961	0.418605	-0.92431
1	611	idle	idle	2.63309	-1.98995	0.455766	-0.973413
1	612	idle	idle	2.6389	-2.01427	0.448503	-0.951003
1	613	idle	idle	2.65819	-2.05988	0.361223	-0.849614
1	614	idle	idle	2.70122	-2.10569	0.138693	-0.642304
1	615	idle	idle	2.73833	-2.14348	-0.0593298	-0.466231
1	616	idle	idle	2.30929	-1.98079	1.12212	-1.30876
1	617	idle	idle	2.36765	-1.96139	1.13037	-1.37098
1	618	idle	injection	1.75401	-2.0497	2.20571	-1.74198
1	619	idle	idle	2.12601	-1.91706	1.68412	-1.7072
1	620	idle	idle	2.2411	-1.91326	1.56893	-1.71336
1	621	idle	idle	2.18083	-1.81647	1.65981	-1.81694
1	622	idle	injection	2.00101	-1.95813	2.07072	-1.88255
1	623	idle	idle	2.44382	-1.94739	1.09502	-1.41926
1	624	idle	idle	2.53841	-1.99567	0.860967	-1.24585
1	625	idle	idle	2.56016	-1.92888	0.746351	-1.21893
1	626	idle	idle	2.5763	-1.91989	0.703223	-1.20159
1	627	idle	idle	2.64551	-1.96026	0.394515	-0.948855
1	628	idle	idle	2.65349	-1.93498	0.348195	-0.937309
1	629	idle	idle	2.65426	-1.91148	0.338953	-0.946515
1	630	idle	idle	2.65689	-1.84937	0.283258	-0.954938
1	631	idle	idle	2.68048	-1.86279	0.141053	-0.836981
1	632	idle	idle	2.70124	-1.91023	0.060811	-0.746335
1	633	idle	idle	2.6749	-1.87504	0.166676	-0.848258
1	634	idle	idle	2.33317	-1.81448	1.16483	-1.50625
1	635	idle	idle	2.4147	-1.85569	0.986095	-1.37738
1	636	idle	idle	2.60508	-1.84593	0.393152	-1.0264
1	637	idle	idle	2.68789	-1.88811	0.0682839	-0.769527
1	638	idle	idle	2.67928	-1.89697	0.161903	-0.834199
1	639	idle	idle	2.71504	-1.96704	-0.0193538	-0.634786
1	640	idle	idle	2.72812	-1.80845	-0.357188	-0.479378
1	641	idle	idle	2.69141	-1.98713	-0.326463	-0.315014
1	642	dissection	idle	2.60593	-1.58684	0.0371266	-0.927735
1	643	dissection	idle	2.61607	-1.73791	0.146176	-0.903675
1	644	dissection	idle	2.70024	-1.85176	-0.102273	-0.646433
1	645	dissection	idle	2.67907	-1.98928	-0.181548	-0.438114
1	646	dissection	idle	2.70134	-1.98108	-0.242687	-0.407893
1	647	dissection	idle	2.62108	-2.08197	-0.544813	0.026287
1	648	dissection	idle	2.68518	-1.97884	-0.542804	-0.134395
1	649	dissection	idle	2.6554	-2.01243	-0.706939	0.0737635
1	650	dissection	idle	2.67583	-1.97876	-0.452483	-0.211924
1	651	dissection	idle	2.65876	-2.13961	-0.524949	0.0168947
1	652	dissection	idle	2.58258	-1.80919	-0.36303	-0.358553
1	653	dissection	idle	2.73446	-2.08479	-0.861497	0.210478
1	654	dissection	idle	2.61729	-1.98568	-0.322136	-0.270411
1	655	dissection	idle	2.2956	-2.01342	-1.11268	0.742528
1	656	dissection	idle	2.79529	-2.14942	-0.767821	0.140793
1	657	dissection	idle	2.43429	-1.62678	-1.44729	0.585645
1	658	dissection	idle	2.55637	-1.80233	-0.953499	0.200914
1	659	dissection	idle	2.59609	-2.19147	-0.749297	0.328329
1	660	dissection	idle	2.75268	-2.22588	-0.679675	0.150187
1	661	dissection	idle	2.6541	-2.24686	-1.36612	0.8842
1	662	dissection	idle	2.51612	-1.72019	-1.21376	0.39472
1	663	dissection	idle	2.41173	-2.25384	-1.35634	1.09212
1	664	dissection	idle	2.65754	-2.27776	-1.19317	0.746072
1	665	dissection	idle	2.73354	-2.09364	-1.14472	0.472747
1	666	dissection	idle	2.7812	-2.12411	-0.991244	0.311285
1	667	dissection	idle	2.78955	-2.27154	-1.04306	0.48357
1	668	dissection	idle	2.7825	-2.12787	-0.847803	0.186042
1	669	dissection	idle	2.78642	-2.16072	-0.997643	0.355216
1	670	dissection	idle	2.61231	-1.92343	-0.45938	-0.184668
1	671	idle	idle	2.78038	-2.20099	-0.986617	0.387545
1	672	idle	idle	2.77211	-2.16143	-0.726531	0.128302
1	673	idle	idle	2.78346	-2.17813	-0.913958	0.300452
1	674	dissection	idle	2.38786	-2.45369	-1.70097	1.60965
1	675	dissection	idle	2.76004	-1.99589	-1.12624	0.35284
1	676	dissection	idle	2.43454	-1.15496	-1.36729	0.0797354
1	677	dissection	idle	2.49064	-1.53841	-1.51056	0.513286
1	678	dissection	idle	2.39116	-1.71315	-1.75605	0.975986
1	679	dissection	idle	2.32878	-1.2246	-1.58297	0.431378
1	680	dissection	idle	2.37584	-1.91014	-1.92266	1.30892
1	681	dissection	idle	2.1743	-2.59841	-1.94513	2.1092
1	682	dissection	idle	2.66422	-2.32049	-1.76492	1.29882
1	683	dissection	idle	2.53351	-2.58375	-1.75587	1.63242
1	684	dissection	idle	2.69002	-2.4267	-1.41147	1.04894
1	685	dissection	idle	2.68694	-2.46386	-1.65395	1.30387
1	686	dissection	idle	2.42375	-2.5	-1.98549	1.86328
1	687	dissection	idle	2.32764	-2.51696	-2.10848	2.06508
1	688	dissection	idle	2.45929	-2.38803	-2.18856	1.9198
1	689	dissection	idle	2.7109	-2.28607	-1.77155	1.23467
1	690	dissection	idle	2.3744	-2.65146	-2.25873	2.30732
1	691	dissection	idle	2.5539	-2.28258	-2.13258	1.70399
1	692	dissection	idle	2.31848	-2.19176	-2.13558	1.79201
1	693	dissection	idle	2.29833	-2.53795	-2.2217	2.21252
1	694	dissection	idle	2.51384	-2.2629	-2.24864	1.82199
1	695	dissection	idle	2.41428	-2.5095	-2.33736	2.20597
1	696	dissection	idle	2.41086	-2.46608	-2.35301	2.18561
1	697	dissection	idle	2.48277	-2.47021	-2.37507	2.1538
1	698	dissection	dissection	2.34431	-2.64287	-2.35195	2.42122
1	699	dissection	idle	2.44638	-2.62561	-2.35852	2.31656
1	700	dissection	idle	2.47218	-2.48468	-2.37958	2.18008
1	701	dissection	idle	2.50211	-2.46635	-2.40886	2.17114
1	702	dissection	dissection	2.26947	-2.6702	-2.36037	2.49815
1	703	dissection	idle	2.47241	-2.46558	-2.49891	2.2851
1	704	dissection	idle	2.27517	-2.32595	-2.45908	2.25962
1	705	dissection	dissection	2.20231	-2.52256	-2.38989	2.42002
1	706	dissection	idle	2.4899	-2.22122	-2.59671	2.13711
1	707	dissection	idle	2.42872	-2.48534	-2.50722	2.34839
1	708	dissection	dissection	2.09986	-2.62867	-2.38238	2.58098
1	709	dissection	dissection	2.09577	-2.69302	-2.36767	2.62872
1	710	dissection	idle	2.42755	-2.53494	-2.53541	2.42284
1	711	dissection	dissection	2.41935	-2.69379	-2.48278	2.54011
1	712	dissection	dissection	2.30205	-2.7692	-2.45171	2.64915
1	713	dissection	dissection	2.05087	-2.88013	-2.36103	2.83259
1	714	dissection	idle	2.49628	-2.62856	-2.55231	2.48962
1	715	dissection	dissection	2.22177	-2.90893	-2.39808	2.79103
1	716	dissection	dissection	2.45974	-2.71629	-2.50034	2.54694
1	717	idle	idle	2.61328	-2.38038	-2.42794	2.02439
1	718	idle	idle	2.62422	-2.29588	-2.36727	1.85794
1	719	idle	idle	2.59176	-2.30134	-2.42507	1.9442
1	720	idle	idle	2.55961	-2.04772	-2.42301	1.73733
1	721	idle	idle	2.52312	-2.14686	-2.50033	1.93793
1	722	dissection	idle	2.47975	-2.55256	-2.42556	2.27699
1	723	dissection	idle	2.52097	-2.46469	-2.43608	2.18216
1	724	dissection	dissection	2.225	-2.75048	-2.36672	2.60495
1	725	dissection	dissection	2.41376	-2.70155	-2.40285	2.46606
1	726	dissection	idle	2.59092	-2.47186	-2.33853	2.03146
1	727	dissection	dissection	2.36733	-2.82068	-2.34839	2.57316
1	728	dissection	idle	2.45779	-2.68344	-2.41065	2.41815
1	729	dissection	dissection	2.28014	-2.85412	-2.37649	2.68623
1	730	dissection	dissection	1.88088	-2.91286	-2.27867	2.90702
1	731	dissection	dissection	2.02506	-2.9909	-2.34344	2.94074
1	732	dissection	idle	2.55741	-2.67323	-2.43783	2.36385
1	733	dissection	dissection	2.43898	-2.82488	-2.4605	2.62594
1	734	dissection	dissection	2.41079	-2.78576	-2.43188	2.57453
1	735	dissection	idle	2.58284	-2.51342	-2.37223	2.10772
1	736	dissection	idle	2.50276	-2.50819	-2.41096	2.18969
1	737	dissection	idle	2.64198	-2.38582	-2.15268	1.7202
1	738	dissection	idle	2.634	-2.46171	-2.26522	1.91238
1	739	dissection	idle	2.47953	-2.52723	-2.34036	2.17267
1	740	dissection	idle	2.44556	-2.72859	-2.3668	2.42346
1	741	dissection	dissection	2.29241	-2.65896	-2.31548	2.42751
1	742	dissection	dissection	2.41777	-2.76889	-2.35694	2.48854
1	743	dissection	dissection	2.30337	-2.74516	-2.31975	2.51113
1	744	dissection	dissection	1.99413	-2.91485	-2.26672	2.82204
1	745	dissection	dissection	2.35768	-2.85629	-2.31721	2.57593
1	746	dissection	dissection	2.04381	-2.9294	-2.31995	2.85672
1	747	dissection	dissection	2.14449	-2.86949	-2.3529	2.75765
1	748	dissection	dissection	2.19903	-2.92879	-2.38271	2.8068
1	749	dissection	dissection	1.94884	-2.96861	-2.27265	2.90587
1	750	dissection	dissection	2.11621	-2.97033	-2.3341	2.85063
1	751	dissection	dissection	2.3945	-2.88628	-2.33662	2.59669
1	752	dissection	dissection	2.08731	-2.97336	-2.34472	2.88696
1	753	dissection	dissection	2.30573	-2.95309	-2.41074	2.78432
1	754	dissection	dissection	2.40628	-2.90163	-2.43232	2.70997
1	755	dissection	dissection	2.19125	-2.76375	-2.21542	2.49295
1	756	dissection	dissection	2.3672	-2.8462	-2.39419	2.63382
1	757	idle	idle	2.60305	-2.37014	-2.33711	1.9121
1	758	idle	idle	2.4497	-2.52275	-2.44976	2.29837
1	759	idle	idle	2.42211	-2.72318	-2.28603	2.34552
1	760	dissection	dissection	2.16265	-2.86203	-2.3401	2.72972
1	761	dissection	dissection	2.37739	-2.87572	-2.37614	2.64231
1	762	dissection	dissection	2.13576	-2.96205	-2.36187	2.86215
1	763	dissection	idle	2.56319	-2.61584	-2.40353	2.258
1	764	dissection	dissection	2.44396	-2.77645	-2.46546	2.58483
1	765	dissection	idle	2.58476	-2.52274	-2.32302	2.05577
1	766	dissection	idle	2.46631	-2.65816	-2.44323	2.40891
1	767	idle	idle	2.65628	-2.56629	-2.07024	1.79777
1	768	idle	idle	2.6532	-2.33031	-2.15893	1.6676
1	769	idle	idle	2.6534	-2.47248	-2.15271	1.7927
1	770	dissection	idle	2.69376	-2.34212	-1.99562	1.50155
1	771	dissection	idle	2.71784	-2.38308	-1.80302	1.33152
1	772	dissection	idle	2.73669	-2.28314	-1.71873	1.15972
1	773	dissection	idle	2.71905	-2.30227	-1.5762	1.05761
1	774	dissection	dissection	2.24952	-2.65896	-2.18317	2.33533
1	775	dissection	idle	2.76221	-2.30559	-1.58516	1.04235
1	776	dissection	idle	2.74638	-2.34724	-1.52595	1.02669
1	777	dissection	idle	2.48374	-2.67887	-2.03321	2.03098
1	778	dissection	dissection	2.30962	-2.72445	-2.16707	2.33997
1	779	dissection	dissection	2.19556	-2.81252	-1.93364	2.28768
1	780	dissection	idle	2.59864	-2.5729	-2.02594	1.82058
1	781	dissection	dissection	1.78288	-2.87139	-2.12057	2.78691
1	782	dissection	dissection	2.16747	-2.84585	-2.30719	2.6753
1	783	dissection	dissection	1.85286	-2.93745	-2.19035	2.8699
1	784	dissection	dissection	1.99643	-2.92482	-2.05988	2.61864
1	785	dissection	dissection	2.10149	-2.91912	-2.21031	2.70067
1	786	dissection	idle	2.4758	-2.74637	-2.21831	2.26079
1	787	dissection	idle	2.43194	-2.66336	-2.30216	2.29615
1	788	dissection	dissection	2.15311	-2.89345	-2.23043	2.64302
1	789	dissection	dissection	2.32494	-2.75664	-2.38177	2.56549
1	790	dissection	dissection	2.42994	-2.78876	-2.43226	2.57402
1	791	dissection	idle	2.4939	-2.75624	-2.38148	2.43056
1	792	dissection	idle	2.51634	-2.79803	-2.2759	2.34569
1	793	dissection	idle	2.51917	-2.60522	-2.37884	2.2548
1	794	dissection	idle	2.61274	-2.34372	-2.12815	1.68106
1	795	dissection	idle	2.60754	-2.51322	-2.16615	1.87822
1	796	dissection	idle	2.72657	-2.25735	-1.83161	1.24319
1	797	dissection	idle	2.61881	-2.43169	-2.22793	1.85849
1	798	dissection	dissection	2.31519	-2.68159	-2.25044	2.36674
1	799	dissection	dissection	2.34274	-2.57596	-2.38985	2.38798
1	800	dissection	idle	2.60185	-2.42509	-2.15868	1.79696
1	801	dissection	idle	2.57422	-2.38752	-2.31307	1.93457
1	802	dissection	idle	2.55364	-2.26445	-2.18333	1.71643
1	803	dissection	idle	2.58936	-2.34472	-2.21506	1.7922
1	804	dissection	idle	2.56239	-2.26115	-2.25361	1.77312
1	805	dissection	idle	2.57229	-2.37978	-2.23246	1.85385
1	806	dissection	dissection	2.40068	-2.71996	-2.33399	2.42298
1	807	dissection	idle	2.57615	-2.35283	-2.30311	1.89778
1	808	dissection	dissection	2.2762	-2.81873	-2.31931	2.59265
1	809	dissection	dissection	2.02421	-2.84077	-2.29238	2.74851
1	810	dissection	idle	2.55242	-2.44976	-2.2261	1.9257
1	811	dissection	dissection	2.28889	-2.72553	-2.30599	2.48023
1	812	idle	idle	2.63037	-2.42179	-2.13908	1.75247
1	813	idle	idle	2.65063	-2.2613	-2.1779	1.62058
1	814	idle	idle	2.6963	-2.2977	-1.96931	1.42565
1	815	dissection	idle	2.24747	-2.54933	-2.17029	2.19842
1	816	dissection	dissection	2.32827	-2.80842	-2.19074	2.43022
1	817	dissection	idle	2.50615	-2.56807	-2.22908	2.08927
1	818	dissection	idle	2.52754	-2.76957	-2.04975	2.08233
1	819	dissection	dissection	2.36162	-2.81784	-2.18907	2.41635
1	820	dissection	idle	2.48349	-2.82569	-2.21223	2.34467
1	821	dissection	idle	2.67491	-2.5685	-1.85376	1.59179
1	822	dissection	idle	2.6886	-2.5627	-1.89166	1.60641
1	823	dissection	idle	2.57874	-2.65116	-1.99129	1.87714
1	824	dissection	idle	2.49735	-2.76779	-2.12147	2.18372
1	825	dissection	dissection	2.23977	-2.85344	-2.16206	2.51591
1	826	dissection	idle	2.43587	-2.79493	-2.11408	2.2552
1	827	dissection	dissection	2.14366	-2.64516	-2.07883	2.28865
1	828	dissection	dissection	2.0979	-2.86756	-2.24837	2.6852
1	829	dissection	dissection	2.15782	-2.85928	-2.26245	2.64912
1	830	dissection	idle	2.43984	-2.86039	-2.22245	2.41249
1	831	dissection	idle	2.44763	-2.73598	-2.29636	2.34641
1	832	dissection	dissection	2.0489	-2.93495	-2.25283	2.79053
1	833	dissection	dissection	2.31932	-2.82671	-2.35742	2.61629
1	834	dissection	dissection	2.23698	-2.95435	-2.22587	2.66138
1	835	dissection	dissection	2.22321	-2.90594	-2.26583	2.6602
1	836	dissection	idle	2.53368	-2.77031	-2.36104	2.39334
1	837	dissection	dissection	2.41909	-2.9329	-2.37521	2.67158
1	838	dissection	idle	2.62662	-2.6621	-2.07097	1.90728
1	839	dissection	idle	2.65239	-2.52604	-2.13157	1.82149
1	840	dissection	idle	2.63157	-2.47509	-2.1927	1.84563
1	841	dissection	idle	2.56013	-2.39734	-2.35146	1.99011
1	842	dissection	idle	2.44808	-2.73733	-2.25016	2.31385
1	843	dissection	idle	2.47412	-2.79916	-2.29758	2.40187
1	844	dissection	idle	2.55064	-2.7131	-2.26822	2.22624
1	845	dissection	idle	2.55336	-2.69007	-2.28709	2.22356
1	846	dissection	idle	2.52035	-2.81353	-2.1055	2.18595
1	847	dissection	idle	2.50748	-2.81892	-2.25226	2.35131
1	848	dissection	dissection	2.32573	-2.82853	-2.2523	2.50751
1	849	dissection	idle	2.47359	-2.80275	-2.26586	2.3764
1	850	dissection	idle	2.61421	-2.60185	-2.11737	1.90802
1	851	dissection	idle	2.66977	-2.57906	-2.05379	1.78305
1	852	dissection	idle	2.45335	-2.69805	-2.32852	2.33731
1	853	dissection	dissection	2.19261	-2.93172	-2.27764	2.71457
1	854	dissection	dissection	2.16493	-2.9597	-2.28148	2.75616
1	855	dissection	dissection	2.36071	-2.93826	-2.31759	2.65911
1	856	dissection	dissection	2.39272	-2.92345	-2.3432	2.64836
1	857	dissection	dissection	2.45373	-2.84667	-2.36597	2.53026
1	858	dissection	idle	2.47972	-2.86696	-2.25716	2.413
1	859	dissection	idle	2.63929	-2.75819	-1.80414	1.73152
1	860	dissection	idle	2.42978	-2.81683	-1.06137	1.28238
1	861	dissection	idle	2.577	-2.56773	-2.17424	1.95775
1	862	dissection	idle	2.39482	-2.86356	-2.0712	2.30211
1	863	dissection	dissection	2.23246	-2.89096	-2.16433	2.54399
1	864	dissection	idle	2.6228	-2.77045	-1.92652	1.88442
1	865	dissection	idle	2.67502	-2.57763	-1.96877	1.70008
1	866	dissection	idle	2.71592	-2.51281	-1.75357	1.41157
1	867	dissection	idle	2.54714	-2.481	-1.90304	1.66726
1	868	dissection	idle	2.52511	-2.77819	-1.88099	1.94227
1	869	dissection	idle	2.53609	-2.71415	-2.03609	2.01471
1	870	dissection	idle	2.69579	-2.59962	-1.88713	1.63389
1	871	dissection	idle	2.5751	-2.66738	-1.93851	1.84661
1	872	dissection	idle	2.73347	-2.56996	-1.60632	1.31582
1	873	dissection	idle	2.68009	-2.51774	-1.84041	1.52814
1	874	dissection	idle	2.51551	-2.71704	-1.93435	1.93652
1	875	dissection	idle	2.57953	-2.77735	-1.93356	1.94212
1	876	dissection	dissection	2.04032	-2.94814	-2.10534	2.65839
1	877	dissection	dissection	1.9407	-2.91288	-2.20124	2.79067
1	878	dissection	idle	2.45213	-2.95346	-2.07284	2.35124
1	879	dissection	dissection	2.2058	-2.93315	-2.22883	2.66405
1	880	dissection	idle	2.47277	-2.87461	-2.14028	2.31988
1	881	dissection	dissection	2.43822	-2.86792	-2.27748	2.47645
1	882	dissection	idle	2.47513	-2.90764	-2.21582	2.42836
1	883	dissection	idle	2.4973	-2.81941	-2.29249	2.39821
1	884	dissection	idle	2.67212	-2.52357	-2.09391	1.77251
1	885	dissection	dissection	2.36554	-2.78363	-2.23116	2.40579
1	886	idle	idle	2.72114	-2.59263	-1.6514	1.38586
1	887	idle	idle	2.7181	-2.46443	-1.83311	1.43529
1	888	idle	idle	2.73295	-2.37625	-1.74501	1.26596
1	889	dissection	idle	2.38722	-2.74354	-2.13603	2.2667
1	890	idle	idle	2.68581	-2.47148	-1.59767	1.26293
1	891	idle	idle	2.75104	-2.34395	-1.72113	1.19703
1	892	idle	idle	2.7017	-2.40142	-1.88304	1.441
1	893	idle	idle	2.74469	-2.31097	-1.7944	1.25295
1	894	dissection	idle	2.40216	-2.66276	-1.97114	2.02363
1	895	dissection	dissection	2.31314	-2.67305	-2.24425	2.3682
1	896	dissection	idle	2.42306	-2.79947	-2.21105	2.36468
1	897	dissection	idle	2.42091	-2.49253	-2.39105	2.23924
1	898	dissection	idle	2.43898	-2.88337	-1.7862	2.01622
1	899	dissection	dissection	2.22285	-2.87114	-2.23679	2.59344
1	900	dissection	dissection	1.88405	-2.90931	-2.19088	2.81495
1	901	dissection	dissection	2.34391	-2.95493	-2.28081	2.64845
1	902	dissection	dissection	1.86751	-2.98382	-2.20201	2.90933
1	903	dissection	idle	2.5989	-2.69684	-2.23534	2.14165
1	904	dissection	dissection	2.41263	-2.91275	-2.39899	2.68248
1	905	dissection	dissection	2.40071	-2.90401	-2.31785	2.58889
1	906	dissection	dissection	2.33083	-2.92941	-2.3205	2.66563
1	907	dissection	dissection	2.06097	-3.00606	-2.27659	2.86698
1	908	dissection	dissection	2.40757	-2.94472	-2.39597	2.71633
1	909	dissection	dissection	2.43286	-2.92841	-2.36942	2.63712
1	910	dissection	idle	2.51931	-2.78716	-2.38899	2.44697
1	911	dissection	idle	2.49829	-2.72499	-2.41894	2.42409
1	912	dissection	idle	2.5638	-2.58564	-2.3147	2.13111
1	913	idle	idle	2.51529	-2.52289	-2.45398	2.24951
1	914	dissection	dissection	2.3886	-2.83493	-2.3114	2.52388
1	915	dissection	idle	2.50422	-2.57815	-2.42317	2.29033
1	916	dissection	dissection	2.43133	-2.83807	-2.36444	2.55221
1	917	dissection	idle	2.64631	-2.64775	-2.12955	1.95003
1	918	dissection	idle	2.61525	-2.68662	-2.06226	1.93232
1	919	dissection	idle	2.62088	-2.62174	-2.09864	1.91056
1	920	dissection	dissection	2.40421	-2.8512	-2.30923	2.53345
1	921	dissection	dissection	2.34634	-2.93698	-2.16528	2.52073
1	922	dissection	dissection	2.06914	-2.98346	-2.22949	2.79995
1	923	dissection	dissection	2.35989	-2.89338	-2.3155	2.62047
1	924	dissection	dissection	2.11776	-2.96562	-2.30804	2.82955
1	925	dissection	dissection	2.05485	-2.99201	-2.27811	2.86239
1	926	dissection	dissection	2.20277	-3.04847	-2.27772	2.81824
1	927	dissection	dissection	2.44843	-2.97731	-2.33967	2.64304
1	928	dissection	dissection	2.44347	-2.87437	-2.35349	2.55156
1	929	dissection	idle	2.4774	-2.8342	-2.29167	2.41163
1	930	dissection	idle	2.49977	-2.84836	-2.34124	2.46395
1	931	dissection	dissection	2.32314	-2.96257	-2.26719	2.65347
1	932	dissection	dissection	2.06102	-2.96111	-2.2959	2.84385
1	933	dissection	dissection	2.05558	-2.98242	-2.25315	2.82228
1	934	dissection	idle	2.38229	-2.91319	-2.04944	2.32679
1	935	dissection	idle	2.54941	-2.82057	-2.15047	2.19438
1	936	dissection	idle	2.59845	-2.79657	-2.11095	2.09745
1	937	dissection	idle	2.55567	-2.71134	-2.25549	2.19444
1	938	dissection	dissection	2.36781	-2.91051	-2.26189	2.57274
1	939	dissection	dissection	2.05899	-2.96809	-2.2781	2.83521
1	940	dissection	dissection	2.33945	-2.98438	-2.37871	2.76916
1	941	dissection	dissection	2.45334	-2.94999	-2.39092	2.67154
1	942	dissection	idle	2.49778	-2.82243	-2.38725	2.49647
1	943	dissection	idle	2.56673	-2.79565	-2.27536	2.2939
1	944	idle	idle	2.64712	-2.72785	-2.07274	1.96132
1	945	idle	idle	2.66743	-2.73978	-1.90386	1.78758
1	946	idle	idle	2.68334	-2.65914	-1.9556	1.75301
1	947	idle	idle	2.66972	-2.64576	-2.05087	1.84769
1	948	idle	idle	2.68787	-2.57668	-1.9941	1.71121
1	949	idle	idle	2.70503	-2.62592	-1.8894	1.64419
1	950	idle	idle	2.72877	-2.59056	-1.78371	1.49874
1	951	idle	idle	2.71676	-2.62629	-1.58281	1.36057
1	952	idle	idle	2.74483	-2.62701	-1.54003	1.30054
1	953	idle	idle	2.78379	-2.51664	-1.4225	1.0603
1	954	idle	idle	2.76617	-2.54058	-1.51122	1.17681
1	955	idle	idle	2.76542	-2.48323	-1.56227	1.17797
1	956	idle	idle	2.78896	-2.46017	-1.4227	1.01095
1	957	idle	idle	2.7941	-2.26836	-1.26603	0.69284
1	958	idle	idle	2.80138	-2.39716	-1.23471	0.773781
1	959	idle	idle	2.79959	-2.22693	-1.13217	0.533621
1	960	idle	idle	2.80154	-2.21697	-1.09025	0.483313
1	961	idle	idle	2.79853	-2.14406	-1.03806	0.373813
1	962	idle	idle	2.80361	-2.15868	-1.03096	0.378319
1	963	idle	idle	2.7996	-2.08627	-0.931046	0.229662
1	964	idle	idle	2.80087	-2.10763	-0.906751	0.225197
1	965	idle	idle	2.78583	-2.10075	-0.689256	0.0354205
1	966	idle	idle	2.80328	-2.1144	-0.877251	0.203031
1	967	idle	idle	2.78822	-2.01397	-0.786951	0.0404182
1	968	idle	idle	2.79679	-2.04661	-0.804957	0.0809631
1	969	idle	idle	2.75621	-1.96544	-0.483953	-0.246548
1	970	idle	idle	2.76507	-2.00456	-0.457366	-0.238721
1	971	idle	idle	2.76274	-2.00787	-0.424788	-0.264682
1	972	idle	idle	2.47282	-1.71963	0.500871	-1.10633
1	973	idle	idle	2.73356	-2.12256	-0.205935	-0.331071
1	974	idle	idle	2.73474	-2.06444	-0.199951	-0.393669
1	975	idle	idle	2.7577	-2.05927	-0.269427	-0.354384
1	976	injection	idle	2.56724	-2.04914	0.200261	-0.624
1	977	injection	idle	2.21279	-1.74587	0.687823	-1.03048
1	978	injection	idle	2.67088	-2.51941	-0.557328	0.390728
1	979	injection	idle	2.24577	-2.10373	0.84357	-0.886962
1	980	injection	idle	1.73578	-2.05986	1.69627	-1.26872
1	981	injection	idle	2.60052	-2.22143	0.493785	-0.772265
1	982	injection	idle	2.5032	-2.11984	0.744587	-1.00748
1	983	injection	idle	2.68551	-2.226	0.0847501	-0.476021
1	984	injection	idle	2.60184	-2.11293	0.500338	-0.877345
1	985	injection	idle	2.37855	-2.04816	0.938439	-1.13648
1	986	injection	idle	2.51189	-1.84978	0.596814	-1.1265
1	987	injection	idle	2.6654	-2.12479	0.140815	-0.604034
1	988	injection	idle	2.59993	-1.95506	0.400961	-0.932213
1	989	injection	idle	2.67005	-1.889	0.0549691	-0.738862
1	990	idle	idle	2.65804	-1.83121	0.0574196	-0.780874
1	991	idle	idle	2.75791	-2.02297	-0.273818	-0.385195
1	992	idle	idle	2.75521	-2.00031	-0.289357	-0.395381
1	993	idle	idle	2.76278	-2.28284	-0.371246	-0.0722151
1	994	idle	idle	2.6201	-2.17893	0.197085	-0.546468
1	995	idle	idle	2.75234	-2.21579	-0.183566	-0.297529
1	996	idle	idle	2.76968	-2.15225	-0.289091	-0.277954
1	997	idle	idle	2.75424	-2.20248	-0.224954	-0.275748
1	998	idle	idle	2.77672	-2.16847	-0.369629	-0.192413
1	999	idle	idle	2.73843	-2.21328	-0.245327	-0.232269
1	1000	idle	idle	2.76411	-2.18181	-0.302093	-0.231366
1	1001	idle	idle	2.77134	-2.27457	-0.299802	-0.158144
1	1002	idle	idle	2.76174	-2.18601	-0.220003	-0.300128
1	1003	idle	idle	2.79975	-2.28551	-0.517478	0.0249184
1	1004	idle	idle	2.79474	-2.28716	-0.473993	-0.00935147
1	1005	idle	idle	2.73433	-2.24474	-0.298194	-0.155709
1	1006	idle	idle	2.80934	-2.38121	-0.725374	0.29231
1	1007	idle	idle	2.7904	-2.26235	-0.459828	-0.036524
1	1008	idle	idle	2.63418	-2.49821	-0.114936	-0.0022416
1	1009	idle	idle	2.76517	-2.61715	-0.715627	0.537863
1	1010	idle	idle	2.77386	-2.62894	-0.866881	0.669724
1	1011	idle	idle	2.17095	-2.81158	0.260161	0.328848
1	1012	injection	idle	2.53153	-2.78486	-0.118853	0.345128
1	1013	injection	idle	2.388	-2.94054	0.256062	0.264568
1	1014	injection	idle	2.70121	-2.91628	-0.692907	0.833687
1	1015	injection	idle	2.69263	-2.96233	-0.813473	0.98785
1	1016	injection	idle	2.68949	-2.94414	-0.847757	1.009
1	1017	injection	idle	2.79065	-2.77732	-0.819301	0.740625
1	1018	injection	idle	2.74216	-2.90191	-1.03404	1.09068
1	1019	injection	idle	2.7746	-2.7842	-0.918871	0.856928
1	1020	idle	idle	2.7702	-2.82588	-0.972626	0.945443
1	1021	idle	idle	2.80712	-2.57935	-0.819282	0.552565
1	1022	idle	idle	2.78763	-2.74625	-1.08082	0.959093
1	1023	idle	idle	2.80251	-2.66752	-1.06714	0.865704
1	1024	injection	idle	2.36487	-2.81994	0.214233	0.217138
1	1025	injection	idle	2.31515	-2.33036	0.636387	-0.557277
1	1026	injection	idle	2.67272	-2.94026	-0.653891	0.843557
1	1027	injection	injection	1.39647	-2.35636	1.53569	-0.61437
1	1028	injection	idle	2.47169	-3.14028	0.0904678	0.524531
1	1029	injection	idle	2.52966	-2.87923	0.434363	-0.082454
1	1030	injection	idle	2.7192	-2.96259	-0.525619	0.700866
1	1031	injection	idle	2.49033	-3.15683	-0.551301	1.0966
1	1032	idle	idle	2.76733	-2.8528	-0.61269	0.643568
1	1033	idle	idle	2.79443	-2.62566	-0.577295	0.375866
1	1034	idle	idle	2.74876	-2.85363	-0.744754	0.775223
1	1035	idle	idle	2.79903	-2.54271	-0.699338	0.409334
1	1036	idle	idle	2.74873	-2.74065	-0.930826	0.841253
1	1037	idle	idle	2.41548	-2.79586	0.0256581	0.316488
1	1038	idle	idle	2.09688	-2.92192	-1.0181	1.64356
1	1039	injection	idle	2.28496	-3.1206	-0.618584	1.30353
1	1040	injection	idle	2.69065	-2.7897	-0.609057	0.629882
1	1041	injection	idle	2.46486	-2.74194	0.361409	-0.0999941
1	1042	injection	idle	2.43457	-2.77851	0.251793	0.0702526
1	1043	injection	injection	1.42174	-2.33041	1.8443	-0.964856
1	1044	injection	idle	2.26513	-3.0819	0.359853	0.369266
1	1045	injection	idle	1.75061	-2.61364	1.44408	-0.609878
1	1046	injection	idle	2.23236	-3.06234	0.212056	0.516813
1	1047	injection	idle	2.49054	-3.02834	0.338665	0.160732
1	1048	idle	idle	2.76524	-2.62676	-0.321234	0.166306
1	1049	idle	idle	2.73418	-2.71209	-0.146398	0.108099
1	1050	idle	idle	2.68787	-3.00631	-0.758137	0.980466
1	1051	idle	idle	2.77962	-2.65589	-0.382126	0.244343
1	1052	idle	idle	2.64992	-2.99738	-0.320739	0.608286
1	1053	idle	idle	2.75705	-2.8069	-0.423915	0.436157
1	1054	idle	idle	2.69431	-2.96878	-0.744351	0.922602
1	1055	idle	idle	2.68075	-3.00524	-1.03556	1.2373
1	1056	idle	idle	2.74555	-2.49944	-0.327463	0.0784053
1	1057	idle	idle	2.67212	-2.54334	-0.322857	0.170283
1	1058	idle	idle	2.6966	-2.46533	-0.283751	0.0474278
1	1059	idle	idle	2.74958	-2.4766	-0.440477	0.1404
1	1060	idle	idle	2.75341	-2.41103	-0.375487	0.0336223
1	1061	idle	idle	2.77507	-2.38485	-0.364667	-0.0170559
1	1062	idle	idle	2.79223	-2.36228	-0.522231	0.0961127
1	1063	idle	idle	2.7897	-2.28178	-0.535684	0.0414866
1	1064	idle	idle	2.78726	-2.21996	-0.508001	-0.0314315
1	1065	idle	idle	2.78486	-2.15507	-0.494582	-0.0971457
1	1066	idle	idle	2.77927	-2.15983	-0.441215	-0.134849
1	1067	idle	idle	2.79059	-2.13896	-0.557023	-0.056497
1	1068	idle	idle	2.79794	-2.14895	-0.595155	-0.0195395
1	1069	idle	idle	2.7942	-2.18903	-0.526287	-0.0441569
1	1070	idle	idle	2.78963	-2.18534	-0.480692	-0.0824513
1	1071	idle	idle	2.7779	-2.1833	-0.444687	-0.111089
1	1072	idle	idle	2.78062	-2.08431	-0.506597	-0.148459
1	1073	idle	idle	2.77066	-2.07285	-0.423698	-0.225984
1	1074	idle	idle	2.77252	-2.03844	-0.450054	-0.231223
1	1075	idle	idle	2.77014	-2.09582	-0.4533	-0.183046
1	1076	idle	idle	2.77288	-2.04977	-0.495359	-0.183096
1	1077	idle	idle	2.67193	-2.24778	-0.0450903	-0.325004
1	1078	idle	idle	2.76087	-2.06416	-0.367388	-0.270602
1	1079	idle	idle	2.78812	-2.07324	-0.560227	-0.112345
1	1080	idle	idle	2.77378	-1.97003	-0.51796	-0.228118
1	1081	idle	idle	2.76207	-1.94699	-0.411157	-0.333802
1	1082	idle	idle	2.70379	-2.07299	-0.217125	-0.347068
1	1083	idle	idle	2.66922	-1.44717	-0.77526	-0.381033
1	1084	idle	idle	2.74975	-1.76385	-0.643533	-0.283452
1	1085	idle	idle	2.72466	-1.70442	-0.4589	-0.478083
1	1086	idle	idle	2.74237	-1.79697	-0.449569	-0.418216
1	1087	idle	idle	2.79021	-2.09377	-0.74849	0.0810086
1	1088	idle	idle	2.74621	-2.42544	-0.830864	0.490466
1	1089	idle	idle	2.73569	-2.45133	-0.597071	0.309725
1	1090	idle	idle	2.65121	-2.65945	-0.834655	0.785526
1	1091	idle	idle	2.499	-2.80675	-1.1547	1.34373
1	1092	idle	idle	2.53381	-2.81865	-1.3199	1.4761
1	1093	idle	idle	2.78539	-2.60165	-0.967149	0.724854
1	1094	idle	idle	2.72706	-2.76917	-1.08084	1.03049
1	1095	idle	idle	2.66568	-2.8107	-1.38945	1.40733
1	1096	idle	idle	2.42087	-2.90572	-0.0572919	0.493518
1	1097	idle	idle	2.70679	-2.83626	-0.90167	0.945691
1	1098	idle	dissection	2.00263	-2.90578	-1.86417	2.41915
1	1099	idle	idle	2.64636	-2.20452	-1.80578	1.25169
1	1100	idle	idle	2.59986	-2.62297	-1.83389	1.68348
1	1101	idle	idle	2.38133	-2.2948	-2.02747	1.73873
1	1102	idle	dissection	2.24233	-2.67976	-2.06233	2.24688
1	1103	dissection	dissection	2.03992	-2.80838	-2.04529	2.46993
1	1104	dissection	idle	2.54086	-2.74911	-1.89082	1.90194
1	1105	dissection	dissection	2.31139	-2.86647	-2.12355	2.43573
1	1106	dissection	dissection	2.17121	-2.78811	-2.08891	2.42659
1	1107	dissection	idle	2.48649	-2.82187	-2.15325	2.27144
1	1108	dissection	idle	2.58277	-2.82794	-1.93001	1.96738
1	1109	dissection	idle	2.63535	-2.78313	-1.91217	1.86648
1	1110	dissection	idle	2.69514	-2.69171	-1.80027	1.62214
1	1111	dissection	idle	2.63491	-2.85604	-1.65602	1.69861
1	1112	dissection	idle	2.67397	-2.78367	-1.73807	1.67482
1	1113	dissection	idle	2.66775	-2.81763	-1.72319	1.70216
1	1114	idle	idle	2.63316	-2.75389	-1.92969	1.86469
1	1115	idle	idle	2.60966	-2.76169	-1.8566	1.83101
1	1116	dissection	idle	2.54015	-2.87687	-1.91633	2.05022
1	1117	idle	idle	2.55378	-2.56126	-1.00632	0.920245
1	1118	idle	idle	2.58091	-2.82766	-1.7812	1.83866
1	1119	idle	idle	2.68454	-2.73013	-1.74885	1.62791
1	1120	idle	idle	2.7139	-2.69774	-1.73044	1.55811
1	1121	idle	idle	2.73916	-2.65516	-1.14583	0.966698
1	1122	idle	idle	2.59812	-2.76975	-1.73058	1.72534
1	1123	idle	idle	2.60736	-2.78846	-1.75722	1.76241
1	1124	dissection	dissection	2.14925	-2.93185	-1.69995	2.22577
1	1125	dissection	idle	2.65892	-2.83243	-1.60241	1.61847
1	1126	dissection	dissection	2.21518	-2.9329	-1.96324	2.41163
1	1127	dissection	idle	2.47669	-2.9013	-2.01289	2.22348
1	1128	dissection	idle	2.46691	-2.88771	-2.00325	2.19947
1	1129	dissection	dissection	2.27594	-2.87015	-2.01441	2.35836
1	1130	dissection	idle	2.35098	-2.51282	-2.14977	2.06867
1	1131	dissection	idle	2.48698	-2.61469	-2.12284	2.03513
1	1132	dissection	dissection	2.34662	-2.89037	-2.2098	2.516
1	1133	dissection	dissection	2.40194	-2.92336	-2.22544	2.51746
1	1134	dissection	dissection	2.19025	-2.96707	-2.20828	2.67719
1	1135	dissection	dissection	2.43888	-2.93602	-2.17433	2.44606
1	1136	dissection	idle	2.46645	-2.92475	-2.16544	2.39932
1	1137	dissection	idle	2.42737	-2.82695	-2.14701	2.31417
1	1138	dissection	dissection	2.20183	-2.9437	-2.18186	2.62192
1	1139	dissection	idle	2.49671	-2.91205	-2.02761	2.22196
1	1140	dissection	idle	2.49221	-2.90795	-2.15139	2.33914
1	1141	dissection	dissection	2.42872	-2.92281	-2.22305	2.48726
1	1142	dissection	idle	2.53359	-2.77275	-2.18784	2.21317
1	1143	dissection	idle	2.45779	-2.87692	-2.20174	2.39639
1	1144	dissection	dissection	2.44796	-2.90273	-2.21873	2.45418
1	1145	dissection	dissection	2.44507	-2.87808	-2.30786	2.51765
1	1146	dissection	dissection	2.46437	-2.87083	-2.28639	2.47289
1	1147	dissection	dissection	2.39398	-2.93059	-2.28726	2.59728
1	1148	dissection	idle	2.60749	-2.74982	-2.14913	2.09309
1	1149	dissection	idle	2.51236	-2.81145	-2.24515	2.32482
1	1150	dissection	idle	2.56378	-2.75202	-2.0893	2.06215
1	1151	dissection	idle	2.57773	-2.76386	-2.16696	2.14516
1	1152	idle	idle	2.69439	-2.63129	-1.96045	1.72303
1	1153	idle	idle	2.65621	-2.67955	-2.03639	1.86918
1	1154	dissection	idle	2.48005	-2.81343	-2.19007	2.30197
1	1155	dissection	idle	2.62127	-2.81388	-1.96239	1.9561
1	1156	dissection	idle	2.69787	-2.67463	-1.83959	1.64395
1	1157	dissection	idle	2.52127	-2.63344	-2.12245	2.02524
1	1158	dissection	idle	2.59731	-2.77685	-1.93701	1.92243
1	1159	dissection	idle	2.45252	-2.80981	-2.17525	2.3121
1	1160	idle	idle	2.67908	-2.65664	-1.89852	1.7038
1	1161	dissection	idle	2.50499	-2.88039	-1.6228	1.80739
1	1162	dissection	idle	2.59272	-2.86129	-1.95989	2.03316
1	1163	dissection	idle	2.61794	-2.84576	-1.80887	1.84685
1	1164	dissection	idle	2.57951	-2.92554	-1.657	1.81831
1	1165	dissection	idle	2.6215	-2.81227	-1.85409	1.85918
1	1166	dissection	idle	2.59268	-2.91392	-1.83292	1.95486
1	1167	dissection	idle	2.67813	-2.86324	-1.58194	1.60716
1	1168	dissection	idle	2.66831	-2.87446	-1.50346	1.5516
1	1169	dissection	idle	2.69206	-2.85196	-1.15966	1.20126
1	1170	dissection	idle	2.70485	-2.8476	-1.27312	1.28515
1	1171	dissection	idle	2.63575	-2.96129	-1.40499	1.56819
1	1172	dissection	idle	2.65693	-2.92666	-0.971191	1.12923
1	1173	dissection	idle	2.39482	-2.99584	-1.54457	1.95006
1	1174	dissection	idle	2.47906	-2.99535	-1.68331	2.00415
1	1175	dissection	idle	2.38569	-2.97286	-1.98146	2.34778
1	1176	dissection	idle	2.49894	-2.98167	-1.76867	2.04397
1	1177	dissection	idle	2.55741	-3.04206	-1.67968	1.95833
1	1178	dissection	idle	2.62556	-2.92132	-1.7815	1.88399
1	1179	dissection	idle	2.51291	-3.00153	-1.76841	2.04291
1	1180	dissection	idle	2.71647	-2.86537	-1.50484	1.49697
1	1181	dissection	idle	2.6116	-3.04566	-1.08753	1.36978
1	1182	dissection	idle	2.7293	-2.8244	-1.27116	1.23647
1	1183	dissection	idle	2.68409	-2.93126	-1.38831	1.48104
1	1184	dissection	idle	2.55887	-3.0365	-1.51342	1.80682
1	1185	dissection	idle	2.66725	-2.91077	-1.61815	1.69131
1	1186	dissection	idle	2.58824	-2.96587	-1.77008	1.95011
1	1187	dissection	idle	2.62068	-2.90531	-1.74287	1.84133
1	1188	dissection	idle	2.68442	-2.9301	-1.55757	1.63236
1	1189	dissection	idle	2.71652	-2.81266	-1.59155	1.53168
1	1190	dissection	idle	2.75453	-2.81084	-1.37981	1.30235
1	1191	dissection	idle	2.5634	-2.94063	-1.68511	1.87165
1	1192	dissection	idle	2.61232	-2.90967	-1.64919	1.77049
1	1193	idle	idle	2.74021	-2.77339	-1.3202	1.22841
1	1194	idle	idle	2.77148	-2.63066	-1.23909	0.997348
1	1195	idle	idle	2.71354	-2.8322	-1.44984	1.42311
1	1196	idle	idle	2.64024	-2.82736	-1.37684	1.42125
1	1197	dissection	idle	2.64446	-2.97122	-1.3517	1.52529
1	1198	dissection	idle	2.68488	-2.95202	-1.38191	1.49782
1	1199	dissection	idle	2.72013	-2.8278	-1.57344	1.53085
1	1200	dissection	idle	2.61806	-2.92784	-1.69755	1.8235
1	1201	dissection	idle	2.76926	-2.7496	-1.2544	1.12747
1	1202	dissection	idle	2.70941	-2.83003	-1.30181	1.29156
1	1203	dissection	idle	2.71903	-2.81567	-1.36635	1.33396
1	1204	dissection	idle	2.46276	-3.01656	-1.64931	2.00674
1	1205	dissection	idle	2.63126	-2.96117	-1.25985	1.45016
1	1206	dissection	idle	2.60768	-2.9575	-1.50568	1.68406
1	1207	dissection	idle	2.27224	-2.94279	-1.77915	2.21198
1	1208	dissection	idle	2.45036	-2.95732	-1.86676	2.16801
1	1209	dissection	dissection	1.9859	-2.95467	-1.94946	2.55734
1	1210	dissection	idle	2.50164	-2.99685	-1.81397	2.10175
1	1211	idle	idle	2.59437	-2.95365	-1.86536	2.0206
1	1212	idle	idle	2.52539	-2.91839	-1.89093	2.06864
1	1213	idle	idle	2.66885	-2.88964	-1.6891	1.726
1	1214	dissection	idle	2.34903	-3.12604	-1.50514	2.06081
1	1215	dissection	idle	2.52906	-2.91367	-1.32309	1.544
1	1216	idle	idle	2.68675	-2.84357	-1.63725	1.6235
1	1217	idle	idle	2.44624	-2.97016	-1.84374	2.15289
1	1218	idle	idle	2.63948	-2.71482	-1.44711	1.37888
1	1219	idle	idle	2.55719	-2.98285	-1.29912	1.55964
1	1220	dissection	dissection	1.89663	-2.97936	-1.73854	2.44763
1	1221	dissection	dissection	1.92088	-2.99292	-1.6446	2.35764
1	1222	dissection	dissection	1.67784	-2.93897	-1.39838	2.25303
1	1223	dissection	dissection	1.71863	-2.97419	-1.89175	2.68498
1	1224	dissection	dissection	1.81452	-2.9963	-1.77976	2.54473
1	1225	dissection	dissection	1.69434	-2.98507	-1.96463	2.78501
1	1226	dissection	dissection	1.69096	-2.99398	-2.01504	2.8394
1	1227	dissection	dissection	1.74883	-3.00506	-2.01174	2.80435
1	1228	dissection	dissection	1.83154	-3.06215	-2.06995	2.85419
1	1229	dissection	dissection	2.08904	-3.02231	-2.24153	2.82742
1	1230	idle	dissection	2.45215	-3.11004	-2.1438	2.556
1	1231	idle	dissection	2.36274	-3.11542	-2.13037	2.63242
1	1232	idle	idle	2.53312	-2.9564	-2.15445	2.34109
1	1233	idle	dissection	2.43457	-2.96744	-2.24252	2.53492
1	1234	dissection	dissection	2.05175	-3.05135	-2.05425	2.68369
1	1235	dissection	dissection	2.0687	-3.08796	-2.22176	2.87456
1	1236	dissection	idle	2.57905	-2.90454	-2.13108	2.23393
1	1237	dissection	idle	2.52087	-2.94435	-2.21859	2.4091
1	1238	dissection	idle	2.54188	-2.94424	-2.05908	2.22645
1	1239	dissection	idle	2.57481	-2.88901	-2.03663	2.12746
1	1240	dissection	idle	2.3463	-3.11676	-1.45547	1.98918
1	1241	dissection	idle	2.5821	-3.00328	-1.74655	1.95012
1	1242	dissection	idle	2.40836	-3.08393	-1.72777	2.15578
1	1243	dissection	idle	2.39936	-3.10248	-1.81083	2.27638
1	1244	dissection	idle	2.47638	-3.01031	-1.87332	2.16896
1	1245	idle	idle	2.73557	-2.63746	-1.58702	1.34305
1	1246	dissection	idle	2.73608	-2.69418	-1.49335	1.30721
1	1247	dissection	idle	2.71135	-2.72594	-1.17032	1.0674
1	1248	dissection	idle	2.75863	-2.60265	-1.44838	1.17376
1	1249	dissection	idle	2.66039	-2.82743	-1.53523	1.53782
1	1250	dissection	idle	2.63649	-2.79446	-1.61747	1.60946
1	1251	dissection	idle	2.65719	-2.65167	-1.74018	1.57337
1	1252	dissection	idle	2.70455	-2.77641	-1.45918	1.39524
1	1253	dissection	idle	2.49323	-2.94188	-1.4644	1.73137
1	1254	dissection	idle	2.68467	-2.77138	-1.3129	1.27524
1	1255	dissection	idle	2.59694	-2.84775	-0.526451	0.701939
1	1256	dissection	idle	2.54167	-2.82553	-0.153473	0.388072
1	1257	dissection	idle	2.31352	-2.72013	0.434192	-0.0482439
1	1258	dissection	idle	2.30735	-2.68417	0.617265	-0.23758
1	1259	dissection	idle	2.52726	-2.87923	-0.085296	0.38962
1	1260	dissection	idle	2.52339	-3.01777	-0.540743	0.930891
1	1261	dissection	idle	2.44221	-2.56511	0.554618	-0.386942
1	1262	dissection	idle	2.65241	-2.72583	-0.218919	0.26664
1	1263	idle	idle	2.69208	-2.85349	-0.549869	0.649396
1	1264	idle	idle	2.76354	-2.63531	-0.386067	0.245226
1	1265	idle	idle	2.71469	-2.23938	-0.115006	-0.317404
1	1266	idle	idle	2.08401	-2.15489	1.32841	-1.14854
1	1267	idle	idle	2.77315	-2.36145	-0.408313	0.011114
1	1268	idle	idle	2.78368	-2.35697	-0.443128	0.0258421
1	1269	idle	idle	2.79003	-2.25007	-0.625963	0.093143
1	1270	idle	idle	2.78134	-2.36904	-0.529691	0.124366
1	1271	idle	idle	2.78096	-2.33517	-0.563242	0.12331
1	1272	idle	idle	2.80795	-2.46355	-0.713525	0.349333
1	1273	idle	idle	2.79228	-2.22493	-0.595567	0.0407714
1	1274	idle	idle	2.78728	-2.1692	-0.487244	-0.101169
1	1275	idle	idle	2.79378	-2.259	-0.76913	0.230599
1	1276	idle	idle	2.80517	-2.19463	-0.854544	0.242125
1	1277	idle	idle	2.78162	-2.34598	-0.876499	0.419239
1	1278	idle	idle	2.80005	-2.31778	-0.842519	0.348634
1	1279	idle	idle	2.80271	-2.22661	-0.998408	0.403067
1	1280	idle	idle	2.79342	-2.07375	-0.933865	0.214398
1	1281	idle	idle	2.7952	-2.13396	-0.932396	0.26528
1	1282	idle	idle	2.78836	-2.10854	-0.716601	0.048707
1	1283	idle	idle	2.79388	-2.06047	-0.916381	0.188978
1	1284	idle	idle	2.79443	-2.07036	-0.804847	0.0966305
1	1285	idle	idle	2.81289	-2.27694	-0.962518	0.413571
1	1286	idle	idle	2.7957	-2.09586	-0.846022	0.156731
1	1287	idle	idle	2.72169	-1.92592	-1.00089	0.202169
1	1288	idle	idle	2.7936	-2.25563	-1.03584	0.475052
1	1289	idle	idle	2.80477	-2.1765	-0.991181	0.352727
1	1290	idle	idle	2.80613	-2.15682	-0.861347	0.21638
1	1291	idle	idle	2.75616	-2.04906	-0.654521	-0.0229715
1	1292	idle	idle	2.75889	-2.0949	-0.506617	-0.116591
1	1293	idle	idle	2.79979	-2.10525	-0.820786	0.138442
1	1294	idle	idle	2.80609	-2.12851	-0.859189	0.190606
1	1295	idle	idle	2.80535	-2.17688	-0.984903	0.352596
1	1296	idle	idle	2.74838	-2.4212	-1.14554	0.769735
1	1297	idle	idle	2.78514	-2.44219	-1.07236	0.689524
1	1298	idle	idle	2.75962	-2.62643	-1.308	1.08238
1	1299	idle	idle	2.73221	-2.63819	-1.06073	0.894457
1	1300	idle	idle	2.73962	-2.61015	-1.21193	1.00198
1	1301	idle	idle	2.65332	-2.76032	-0.914623	0.939839
1	1302	idle	idle	2.66623	-2.7676	-0.957051	0.973704
1	1303	idle	idle	2.80305	-2.57248	-1.12891	0.831466
1	1304	idle	idle	2.71455	-2.71877	-0.957151	0.883091
1	1305	idle	idle	2.77909	-2.65413	-1.25521	1.04511
1	1306	idle	idle	2.53882	-2.9352	-1.53027	1.75818
1	1307	idle	idle	2.78657	-2.64455	-1.17579	0.957013
1	1308	idle	idle	2.73669	-2.77218	-1.27775	1.19858
1	1309	idle	idle	2.79059	-2.62222	-1.20374	0.958423
1	1310	idle	idle	2.49768	-2.87488	-1.59892	1.80127
1	1311	idle	idle	2.77756	-2.40658	-1.00476	0.592788
1	1312	idle	idle	2.7808	-2.6353	-1.28271	1.04528
1	1313	dissection	idle	2.46636	-2.82971	-1.83764	2.01004
1	1314	dissection	idle	2.72332	-2.71366	-1.59383	1.45677
1	1315	dissection	idle	2.67858	-2.83042	-1.52913	1.53159
1	1316	dissection	idle	2.69126	-2.72343	-1.63862	1.52909
1	1317	dissection	idle	2.52046	-2.83148	-1.79141	1.91257
1	1318	dissection	idle	2.67336	-2.63785	-1.67173	1.4962
1	1319	dissection	idle	2.63109	-2.76759	-1.64798	1.62713
1	1320	dissection	idle	2.50189	-2.80461	-1.77295	1.88862
1	1321	dissection	idle	2.43177	-2.8849	-1.98111	2.23221
1	1322	dissection	idle	2.51794	-2.9148	-1.94191	2.13489
1	1323	idle	idle	2.76977	-2.59174	-1.55191	1.25446
1	1324	idle	idle	2.71733	-2.72298	-1.7073	1.55778
1	1325	idle	idle	2.73482	-2.48336	-1.59309	1.22434
1	1326	dissection	idle	2.69232	-2.67733	-1.68788	1.52439
1	1327	dissection	dissection	2.08072	-2.89378	-1.91485	2.41144
1	1328	dissection	dissection	1.78922	-2.86858	-2.0499	2.70894
1	1329	dissection	dissection	1.93501	-2.90319	-2.11521	2.70242
1	1330	dissection	dissection	2.15633	-2.96838	-2.10456	2.6075
1	1331	dissection	idle	2.54008	-2.91351	-1.97169	2.12813
1	1332	dissection	dissection	2.33665	-2.98578	-2.12687	2.53312
1	1333	dissection	dissection	2.13568	-2.98312	-2.14771	2.66906
1	1334	dissection	idle	2.60154	-2.90111	-1.86605	1.96048
1	1335	dissection	idle	2.66255	-2.74628	-1.90547	1.79781
1	1336	idle	idle	2.58973	-2.64297	-1.99709	1.84614
1	1337	idle	idle	2.6362	-2.75542	-2.00578	1.93615
1	1338	idle	idle	2.63102	-2.52778	-1.66941	1.41182
1	1339	idle	idle	2.55998	-2.70516	-1.24656	1.25488
1	1340	dissection	idle	2.05748	-2.79442	-1.14766	1.66531
1	1341	dissection	idle	2.66581	-2.60865	-1.18942	1.02747
1	1342	dissection	idle	2.39487	-2.99036	-0.530923	1.00057
1	1343	dissection	idle	2.12325	-2.9517	-0.498704	1.16597
1	1344	dissection	idle	2.5305	-2.98234	-1.45245	1.7239
1	1345	dissection	idle	2.54297	-2.98314	-1.29058	1.56036
1	1346	idle	idle	2.73765	-2.72953	-1.11757	1.00601
1	1347	idle	idle	2.75641	-2.56723	-1.28738	0.992141
1	1348	dissection	idle	2.48881	-2.95531	-1.75699	2.01574
1	1349	dissection	dissection	2.26045	-3.0008	-1.78706	2.28833
1	1350	idle	idle	2.72239	-2.72246	-1.39825	1.27203
1	1351	idle	idle	2.68033	-2.62672	-1.25497	1.08032
1	1352	idle	idle	2.55479	-2.57135	-1.85237	1.68942
1	1353	idle	idle	2.62962	-2.64689	-1.77521	1.62596
1	1354	dissection	idle	2.41794	-2.58882	-1.9813	1.93915
1	1355	dissection	idle	2.47212	-2.76463	-1.43283	1.56007
1	1356	dissection	idle	2.24953	-2.88045	-1.85855	2.23709
1	1357	dissection	idle	2.73083	-2.68675	-1.53657	1.35516
1	1358	dissection	idle	2.72674	-2.56514	-1.57936	1.27578
1	1359	dissection	idle	2.56544	-2.73086	-1.68208	1.66429
1	1360	dissection	idle	2.30444	-2.63278	-2.07347	2.15106
1	1361	dissection	dissection	2.02959	-2.85229	-2.13337	2.59509
1	1362	dissection	idle	2.39842	-2.84356	-2.13806	2.35406
1	1363	dissection	idle	2.61374	-2.89511	-1.66705	1.75906
1	1364	dissection	idle	2.4308	-2.74879	-1.89913	1.99701
1	1365	dissection	idle	2.39266	-2.5873	-1.90283	1.88046
1	1366	dissection	dissection	2.10864	-2.79573	-2.04313	2.41738
1	1367	dissection	idle	2.27471	-2.82204	-1.84533	2.14784
1	1368	dissection	dissection	2.24341	-2.84076	-2.08317	2.41495
1	1369	dissection	idle	2.31844	-2.64006	-2.0255	2.10533
1	1370	dissection	idle	2.53629	-2.68998	-2.11868	2.06223
1	1371	dissection	idle	2.62608	-2.55864	-1.72951	1.49191
1	1372	dissection	idle	2.68412	-2.56791	-1.72207	1.44884
1	1373	dissection	idle	2.33963	-2.73875	-1.46408	1.66365
1	1374	dissection	idle	2.30419	-2.5383	-1.88079	1.89023
1	1375	dissection	idle	2.64845	-2.722	-1.65925	1.56674
1	1376	dissection	idle	2.42326	-2.37709	-1.91264	1.68166
1	1377	dissection	dissection	1.88947	-2.70485	-1.41522	1.94908
1	1378	dissection	idle	2.51315	-2.77389	-1.92951	1.98841
1	1379	dissection	idle	2.53358	-2.59846	-1.45398	1.36281
1	1380	dissection	dissection	2.09567	-2.88716	-1.81157	2.30747
1	1381	dissection	idle	2.42703	-2.79429	-1.86051	2.01466
1	1382	dissection	dissection	2.18281	-2.8182	-2.05607	2.41045
1	1383	dissection	dissection	2.16731	-2.88996	-2.16337	2.57135
1	1384	dissection	dissection	1.99186	-2.88808	-2.15439	2.67936
1	1385	dissection	dissection	2.08384	-2.93932	-2.20942	2.71503
1	1386	dissection	dissection	2.14915	-3.00464	-2.20253	2.73162
1	1387	dissection	dissection	2.3481	-2.92584	-2.213	2.5409
1	1388	dissection	dissection	1.98265	-2.99857	-2.18797	2.82126
1	1389	dissection	dissection	1.88065	-2.97259	-2.10295	2.77468
1	1390	dissection	dissection	2.17677	-3.00766	-2.16974	2.69254
1	1391	dissection	dissection	2.19865	-2.95705	-2.11153	2.58156
1	1392	dissection	dissection	1.71634	-2.88579	-2.17197	2.88508
1	1393	dissection	dissection	1.87616	-3.00045	-2.16403	2.85352
1	1394	dissection	dissection	2.43106	-2.92026	-2.26608	2.51606
1	1395	idle	idle	2.50518	-2.96965	-1.90953	2.12172
1	1396	idle	idle	2.63012	-2.563	-1.87322	1.60962
1	1397	idle	idle	2.66071	-2.6009	-1.43441	1.21727
1	1398	idle	idle	2.70517	-2.47398	-1.43366	1.0751
1	1399	idle	idle	2.70338	-2.27958	-1.36604	0.843259
1	1400	idle	idle	2.67586	-2.22424	-1.4716	0.922989
1	1401	idle	idle	2.7028	-2.26692	-1.2666	0.754201
1	1402	idle	idle	2.62899	-2.18779	-0.841598	0.361804
1	1403	idle	idle	2.6445	-2.12799	-0.55026	0.0358204
1	1404	idle	idle	2.60238	-2.08499	-0.524723	0.00923001
1	1405	idle	idle	2.50161	-2.05501	-0.329887	-0.107555
1	1406	idle	idle	2.7318	-2.24277	-0.576613	0.0881764
1	1407	idle	idle	2.77131	-2.18712	-0.807841	0.210457
1	1408	idle	idle	2.77227	-2.23323	-0.915659	0.35552
1	1409	idle	idle	2.78811	-2.32287	-1.06709	0.560696
1	1410	idle	idle	2.7964	-2.33357	-1.00408	0.507486
1	1411	idle	idle	2.78746	-2.12657	-0.939577	0.272656
1	1412	idle	idle	2.78443	-2.12644	-0.777525	0.128659
1	1413	idle	idle	2.78156	-2.09058	-0.71265	0.0416993
1	1414	idle	idle	2.79046	-2.11092	-0.765407	0.10144
1	1415	idle	idle	2.77987	-2.08514	-0.648074	-0.0178121
1	1416	idle	idle	2.79685	-2.12929	-0.742626	0.0962367
1	1417	idle	idle	2.79644	-2.13878	-0.724003	0.0858481
1	1418	idle	idle	2.79699	-2.13934	-0.691438	0.0568229
1	1419	idle	idle	2.80008	-2.15402	-0.71497	0.0872852
1	1420	idle	idle	2.79875	-2.14072	-0.702195	0.0659162
1	1421	idle	idle	2.79809	-2.09437	-0.719139	0.0420795
1	1422	idle	idle	2.79892	-2.08756	-0.676511	-0.000356991
1	1423	idle	idle	2.80514	-2.10353	-0.72171	0.0539648
1	1424	idle	idle	2.80659	-2.16097	-0.700499	0.0850984
1	1425	idle	idle	2.80519	-2.13682	-0.700184	0.0639885
1	1426	idle	idle	2.80229	-2.24396	-0.95038	0.386971
1	1427	idle	idle	2.81286	-2.19381	-0.883521	0.272608
1	1428	idle	idle	2.59188	-2.07628	-0.00780897	-0.440736
1	1429	idle	idle	2.70038	-2.32949	-1.27266	0.839072
1	1430	idle	idle	2.80573	-2.38671	-1.01904	0.569175
1	1431	idle	idle	2.77676	-2.34086	-1.03932	0.567096
1	1432	idle	idle	2.4841	-2.52588	-1.62296	1.52443
1	1433	idle	idle	2.50194	-2.62217	-1.80901	1.76859
1	1434	idle	idle	2.41011	-2.75479	-2.02347	2.16619
1	1435	idle	idle	2.6798	-2.64511	-1.73798	1.56056
1	1436	idle	idle	2.47061	-2.71403	-2.06154	2.10305
1	1437	idle	idle	2.4517	-2.56121	-2.0108	1.92571
1	1438	idle	idle	2.68762	-2.38684	-1.87008	1.43247
1	1439	idle	idle	2.7543	-2.35828	-1.65441	1.15029
1	1440	idle	idle	2.75563	-2.1726	-1.55475	0.891373
1	1441	idle	idle	2.52703	-2.00132	-2.01647	1.35668
1	1442	idle	idle	2.64167	-2.27629	-1.96769	1.4716
1	1443	idle	idle	2.71573	-2.35379	-1.82926	1.34604
1	1444	idle	idle	2.71667	-2.42398	-1.79106	1.37255
1	1445	idle	idle	2.62092	-2.46255	-1.89588	1.59544
1	1446	idle	idle	2.69269	-2.35617	-1.7747	1.32149
1	1447	idle	idle	2.60333	-2.62558	-1.52456	1.41126
1	1448	idle	idle	1.94336	-2.43744	-1.40125	1.65024
1	1449	idle	idle	2.68353	-2.50783	-1.34714	1.07704
1	1450	idle	idle	2.53096	-2.44207	-1.90852	1.65051
1	1451	idle	idle	2.48604	-2.13109	-1.77416	1.28788
1	1452	dissection	idle	2.22061	-2.26484	-0.646998	0.588553
1	1453	dissection	dissection	2.09071	-2.73112	-1.86279	2.20921
1	1454	idle	idle	2.58236	-2.03907	-1.69203	1.04224
1	1455	dissection	idle	2.69676	-2.3746	-1.61066	1.1713
1	1456	dissection	idle	2.3956	-2.35948	-0.372506	0.290731
1	1457	dissection	idle	2.54395	-2.57615	-1.68303	1.55595
1	1458	dissection	idle	2.56371	-2.62074	-1.84632	1.73375
1	1459	dissection	idle	2.47906	-2.6664	-2.02203	2.01355
1	1460	dissection	idle	2.70204	-2.57376	-1.6849	1.41823
1	1461	dissection	idle	2.72491	-2.46595	-1.69246	1.30759
1	1462	dissection	idle	2.70833	-2.31536	-1.71856	1.20974
1	1463	dissection	idle	2.7502	-2.21138	-1.606	0.976455
1	1464	dissection	idle	2.77929	-2.28988	-1.3545	0.793425
1	1465	dissection	idle	2.74822	-2.30151	-1.403	0.876823
1	1466	dissection	idle	2.69626	-2.31841	-1.52398	1.05234
1	1467	dissection	idle	2.27824	-2.38892	-0.715886	0.734904
1	1468	idle	idle	2.64198	-2.39307	-0.58866	0.315215
1	1469	idle	idle	2.73001	-2.44752	-0.975903	0.633683
1	1470	idle	idle	2.70578	-2.58836	-1.26515	1.05285
1	1471	dissection	idle	2.7342	-2.35588	-1.04522	0.621299
1	1472	dissection	idle	2.5908	-2.16082	-0.272826	-0.137941
1	1473	dissection	idle	2.77146	-2.3143	-0.885709	0.405204
1	1474	dissection	idle	2.79529	-2.26685	-1.04185	0.481139
1	1475	dissection	idle	2.68889	-2.28614	-0.554937	0.155078
1	1476	idle	idle	2.77536	-2.2097	-0.637917	0.0856646
1	1477	idle	idle	2.80032	-2.23533	-0.857367	0.282781
1	1478	idle	idle	2.79868	-2.17824	-0.941345	0.312845
1	1479	idle	idle	2.7701	-2.29977	-0.910552	0.419572
1	1480	dissection	idle	2.69679	-2.20909	-0.295389	-0.153042
1	1481	dissection	idle	2.79938	-2.29673	-0.833776	0.320631
1	1482	dissection	idle	2.78103	-2.44021	-0.933278	0.554874
1	1483	idle	idle	2.75004	-2.31663	-0.813415	0.362594
1	1484	dissection	idle	2.51305	-2.09888	0.237095	-0.580414
1	1485	dissection	idle	2.74613	-2.44468	-0.553243	0.244562
1	1486	dissection	idle	2.70697	-2.15887	-0.503059	-0.0238418
1	1487	dissection	idle	2.61621	-2.58278	-0.624105	0.55289
1	1488	dissection	idle	2.69946	-2.43384	-0.305387	0.0534067
1	1489	dissection	idle	2.58651	-2.37118	0.0765043	-0.254259
1	1490	dissection	idle	2.5942	-2.19694	0.00268819	-0.350195
1	1491	dissection	idle	2.59098	-2.41716	-0.148107	-0.0162659
1	1492	dissection	idle	2.62583	-2.24508	0.0833191	-0.406104
1	1493	dissection	idle	2.37141	-2.44043	0.427074	-0.324315
[truncated: 28,009 more rows]

## Sheet: Figure 6 
Case	Frame	Annotation	Prediction	Idle	Marking	Injection	Dissection
[truncated: 25,159 more rows]

[truncated: 1 more sheets: Supplementary Table 3 ]
